# Supplementary material for: Identification of cuproptosis-related patterns and construction of a scoring system for predicting prognosis, tumor microenvironment-infiltration characteristics, and immunotherapy efficacy in breast cancer
Source: Front Oncol. 2022 Sep 23;12:966511. doi: 10.3389/fonc.2022.966511 (PMC9544817; doi:10.3389/fonc.2022.966511)
Supplement: Supplementary file 1 [file Table_1.xlsx]

## Sheet: S1
Table-S1:Pearson correlation analysis between the expression of CRGs and the enrichment scores 28 kinds of immune cells
From	To	P value	Cor
FDX1	Activated B cell	4.72014e-15	0.256131
FDX1	Activated CD4 T cell	5.48157e-14	0.246181
FDX1	Activated CD8 T cell	1.7316e-14	0.250911
FDX1	Activated dendritic cell	1.74866e-18	0.28559
FDX1	CD56bright natural killer cell	2.87789e-14	0.248838
FDX1	CD56dim natural killer cell	0.000416132	-0.116958
FDX1	Central memory CD4 T cell	2.06496e-10	0.209015
FDX1	Central memory CD8 T cell	0.214326	-0.0412713
FDX1	Effector memeory CD4 T cell	1.64965e-12	0.231591
FDX1	Effector memeory CD8 T cell	6.54379e-11	0.214615
FDX1	Eosinophil	0.0545806	0.0638485
FDX1	Gamma delta T cell	1.97471e-15	0.259565
FDX1	Immature B cell	4.04556e-10	0.205663
FDX1	Immature dendritic cell	3.75798e-24	0.327729
FDX1	Macrophage	1.52361e-11	0.221503
FDX1	Mast cell	0.00763439	0.0885318
FDX1	MDSC	5.39507e-14	0.246247
FDX1	Memory B cell	0.45702	0.0247266
FDX1	Monocyte	1.89394e-16	0.268562
FDX1	Natural killer cell	0.608722	-0.0170196
FDX1	Natural killer T cell	8.85194e-14	0.244185
FDX1	Neutrophil	0.456627	-0.0247481
FDX1	Plasmacytoid dendritic cell	1.34815e-07	0.173963
FDX1	Regulatory T cell	6.36716e-10	0.203371
FDX1	T follicular helper cell	1.20542e-15	0.261488
FDX1	Type 1 T helper cell	2.67857e-17	0.275817
FDX1	Type 17 T helper cell	2.2987e-06	0.15615
FDX1	Type 2 T helper cell	1.96473e-06	0.157188
LIAS	Activated B cell	0.0237391	-0.0750836
LIAS	Activated CD4 T cell	1.76712e-15	-0.259999
LIAS	Activated CD8 T cell	0.107419	-0.0534914
LIAS	Activated dendritic cell	6.87206e-19	-0.288847
LIAS	CD56bright natural killer cell	0.00086466	-0.110425
LIAS	CD56dim natural killer cell	0.334214	0.0321003
LIAS	Central memory CD4 T cell	4.53472e-10	-0.205089
LIAS	Central memory CD8 T cell	0.000361794	-0.118171
LIAS	Effector memeory CD4 T cell	3.33167e-09	-0.194768
LIAS	Effector memeory CD8 T cell	4.42012e-08	-0.180489
LIAS	Eosinophil	1.27715e-06	0.160002
LIAS	Gamma delta T cell	7.33126e-20	-0.296485
LIAS	Immature B cell	0.0106557	-0.0847616
LIAS	Immature dendritic cell	0.00885204	-0.0868753
LIAS	Macrophage	8.22417e-07	-0.162828
LIAS	Mast cell	0.458234	0.0246599
LIAS	MDSC	4.61269e-14	-0.246896
LIAS	Memory B cell	0.257579	-0.0376304
LIAS	Monocyte	5.03039e-06	-0.150869
LIAS	Natural killer cell	0.223723	-0.0404387
LIAS	Natural killer T cell	1.57308e-19	-0.293905
LIAS	Neutrophil	0.587281	-0.0180461
LIAS	Plasmacytoid dendritic cell	0.016543	-0.079565
LIAS	Regulatory T cell	6.83751e-14	-0.245263
LIAS	T follicular helper cell	1.2419e-14	-0.252257
LIAS	Type 1 T helper cell	1.12063e-13	-0.243195
LIAS	Type 17 T helper cell	0.000668337	-0.112765
LIAS	Type 2 T helper cell	3.21028e-12	-0.228619
LIPT1	Activated B cell	5.06741e-05	0.134137
LIPT1	Activated CD4 T cell	0.270631	-0.0366166
LIPT1	Activated CD8 T cell	9.85407e-05	0.128941
LIPT1	Activated dendritic cell	0.902157	0.00408766
LIPT1	CD56bright natural killer cell	0.0119254	0.0834568
LIPT1	CD56dim natural killer cell	0.12073	-0.0515607
LIPT1	Central memory CD4 T cell	0.502597	0.0222886
LIPT1	Central memory CD8 T cell	0.000710052	-0.112219
LIPT1	Effector memeory CD4 T cell	0.679932	0.013717
LIPT1	Effector memeory CD8 T cell	0.00276351	0.0992686
LIPT1	Eosinophil	1.26261e-06	0.160076
LIPT1	Gamma delta T cell	5.33339e-09	-0.19225
LIPT1	Immature B cell	0.000153875	0.125347
LIPT1	Immature dendritic cell	0.0406153	0.0679991
LIPT1	Macrophage	0.24892	-0.0383227
LIPT1	Mast cell	0.00590795	0.0913416
LIPT1	MDSC	0.428223	-0.0263375
LIPT1	Memory B cell	0.271785	-0.0365286
LIPT1	Monocyte	0.00010949	-0.1281
LIPT1	Natural killer cell	0.00410981	0.0951986
LIPT1	Natural killer T cell	0.400867	-0.0279273
LIPT1	Neutrophil	0.371872	-0.0296851
LIPT1	Plasmacytoid dendritic cell	0.000118044	0.127496
LIPT1	Regulatory T cell	0.00368095	-0.0963436
LIPT1	T follicular helper cell	0.527177	-0.0210225
LIPT1	Type 1 T helper cell	0.0575085	0.0630936
LIPT1	Type 17 T helper cell	0.779846	-0.00929391
LIPT1	Type 2 T helper cell	0.891299	-0.00454398
DLD	Activated B cell	0.835906	-0.00688717
DLD	Activated CD4 T cell	6.55524e-07	0.164266
DLD	Activated CD8 T cell	0.0576585	-0.0630558
DLD	Activated dendritic cell	0.8706	0.00541633
DLD	CD56bright natural killer cell	3.60467e-08	-0.181656
DLD	CD56dim natural killer cell	5.82927e-14	-0.245926
DLD	Central memory CD4 T cell	1.92186e-05	-0.14139
DLD	Central memory CD8 T cell	0.00185507	-0.103215
DLD	Effector memeory CD4 T cell	0.00115342	0.107754
DLD	Effector memeory CD8 T cell	0.0121518	-0.0832372
DLD	Eosinophil	0.00243758	-0.100526
DLD	Gamma delta T cell	0.949621	-0.00210085
DLD	Immature B cell	0.45748	0.0247013
DLD	Immature dendritic cell	0.0188881	0.077944
DLD	Macrophage	4.57783e-09	-0.193071
DLD	Mast cell	0.000320514	-0.119212
DLD	MDSC	0.00162153	-0.104518
DLD	Memory B cell	0.000156649	0.125201
DLD	Monocyte	0.00321578	-0.0977315
DLD	Natural killer cell	4.95369e-09	-0.192647
DLD	Natural killer T cell	0.000985365	-0.109221
DLD	Neutrophil	0.140374	-0.0489948
DLD	Plasmacytoid dendritic cell	1.72235e-05	-0.142188
DLD	Regulatory T cell	0.272021	-0.0365106
DLD	T follicular helper cell	0.017542	-0.0788513
DLD	Type 1 T helper cell	0.152148	-0.047587
DLD	Type 17 T helper cell	0.032727	-0.0709139
DLD	Type 2 T helper cell	6.22055e-06	0.149406
DLAT	Activated B cell	0.523284	0.021221
DLAT	Activated CD4 T cell	1.10945e-18	0.287182
DLAT	Activated CD8 T cell	0.488701	-0.0230187
DLAT	Activated dendritic cell	2.31104e-05	0.140038
DLAT	CD56bright natural killer cell	0.000648634	-0.113034
DLAT	CD56dim natural killer cell	4.59809e-24	-0.327126
DLAT	Central memory CD4 T cell	0.716797	-0.0120609
DLAT	Central memory CD8 T cell	0.626954	0.0161592
DLAT	Effector memeory CD4 T cell	1.211e-09	0.200074
DLAT	Effector memeory CD8 T cell	0.966982	-0.00137636
DLAT	Eosinophil	4.33028e-05	-0.135338
DLAT	Gamma delta T cell	0.00950175	0.086073
DLAT	Immature B cell	0.00114106	0.107855
DLAT	Immature dendritic cell	2.46066e-12	0.229811
DLAT	Macrophage	1.50561e-05	-0.143161
DLAT	Mast cell	3.07542e-06	-0.154208
DLAT	MDSC	0.749997	-0.0105947
DLAT	Memory B cell	3.46288e-12	0.228279
DLAT	Monocyte	0.339119	-0.0317762
DLAT	Natural killer cell	0.00674506	-0.0898985
DLAT	Natural killer T cell	0.551664	0.0197909
DLAT	Neutrophil	2.43779e-06	-0.15576
DLAT	Plasmacytoid dendritic cell	0.0741279	-0.0593269
DLAT	Regulatory T cell	0.0583851	0.0628737
DLAT	T follicular helper cell	0.714632	0.0121572
DLAT	Type 1 T helper cell	0.285245	0.0355205
DLAT	Type 17 T helper cell	0.011767	-0.0836127
DLAT	Type 2 T helper cell	8.18419e-17	0.271701
PDHA1	Activated B cell	0.000554967	0.114427
PDHA1	Activated CD4 T cell	1.34691e-28	0.356667
PDHA1	Activated CD8 T cell	5.35675e-06	0.150437
PDHA1	Activated dendritic cell	1.0867e-07	0.175244
PDHA1	CD56bright natural killer cell	0.997661	9.74723e-05
PDHA1	CD56dim natural killer cell	0.336381	-0.0319567
PDHA1	Central memory CD4 T cell	0.247585	-0.038431
PDHA1	Central memory CD8 T cell	5.70327e-21	-0.304928
PDHA1	Effector memeory CD4 T cell	0.558617	0.0194462
PDHA1	Effector memeory CD8 T cell	0.389169	0.0286268
PDHA1	Eosinophil	9.98644e-11	-0.212573
PDHA1	Gamma delta T cell	1.56221e-19	0.293929
PDHA1	Immature B cell	0.6384	0.0156246
PDHA1	Immature dendritic cell	0.516508	-0.0215682
PDHA1	Macrophage	0.900481	0.00415807
PDHA1	Mast cell	1.00467e-11	-0.223429
PDHA1	MDSC	0.000486259	0.115595
PDHA1	Memory B cell	0.000891032	-0.110149
PDHA1	Monocyte	0.00357887	0.0966339
PDHA1	Natural killer cell	5.95672e-24	-0.326351
PDHA1	Natural killer T cell	0.127393	0.0506563
PDHA1	Neutrophil	1.91661e-10	-0.209383
PDHA1	Plasmacytoid dendritic cell	2.83123e-05	-0.138535
PDHA1	Regulatory T cell	0.224299	0.0403885
PDHA1	T follicular helper cell	0.136707	0.0494517
PDHA1	Type 1 T helper cell	0.162925	0.0463692
PDHA1	Type 17 T helper cell	0.744525	0.0108349
PDHA1	Type 2 T helper cell	7.73649e-07	0.163217
PDHB	Activated B cell	1.58478e-08	-0.186287
PDHB	Activated CD4 T cell	1.72509e-15	-0.260093
PDHB	Activated CD8 T cell	3.72226e-05	-0.136485
PDHB	Activated dendritic cell	3.41823e-12	-0.228337
PDHB	CD56bright natural killer cell	0.043804	-0.0669561
PDHB	CD56dim natural killer cell	0.296492	0.0347024
PDHB	Central memory CD4 T cell	3.18355e-05	-0.13766
PDHB	Central memory CD8 T cell	0.486351	0.0231432
PDHB	Effector memeory CD4 T cell	2.38505e-10	-0.208301
PDHB	Effector memeory CD8 T cell	1.27294e-14	-0.252157
PDHB	Eosinophil	0.0122085	0.0831828
PDHB	Gamma delta T cell	1.94263e-19	-0.293187
PDHB	Immature B cell	0.000697243	-0.112383
PDHB	Immature dendritic cell	0.465605	0.0242575
PDHB	Macrophage	5.97819e-06	-0.149681
PDHB	Mast cell	0.507749	-0.0220206
PDHB	MDSC	7.65083e-13	-0.23497
PDHB	Memory B cell	0.00787568	-0.0881856
PDHB	Monocyte	0.026268	-0.073789
PDHB	Natural killer cell	0.121288	-0.0514836
PDHB	Natural killer T cell	3.23266e-13	-0.238697
PDHB	Neutrophil	5.09697e-05	0.134093
PDHB	Plasmacytoid dendritic cell	0.000384148	-0.117653
PDHB	Regulatory T cell	1.37234e-11	-0.221988
PDHB	T follicular helper cell	3.73235e-14	-0.24777
PDHB	Type 1 T helper cell	2.17165e-13	-0.240397
PDHB	Type 17 T helper cell	6.25008e-06	-0.149373
PDHB	Type 2 T helper cell	1.43e-13	-0.242168
MTF1	Activated B cell	0.858459	-0.00592969
MTF1	Activated CD4 T cell	0.0130243	0.0824235
MTF1	Activated CD8 T cell	0.00077761	-0.111395
MTF1	Activated dendritic cell	0.00258166	0.0999522
MTF1	CD56bright natural killer cell	2.50507e-09	-0.196278
MTF1	CD56dim natural killer cell	4.0408e-19	-0.290681
MTF1	Central memory CD4 T cell	0.242963	-0.0388089
MTF1	Central memory CD8 T cell	2.16816e-07	0.171107
MTF1	Effector memeory CD4 T cell	8.32074e-07	0.162754
MTF1	Effector memeory CD8 T cell	0.18603	0.0439495
MTF1	Eosinophil	0.108444	-0.0533363
MTF1	Gamma delta T cell	0.0638414	-0.0615639
MTF1	Immature B cell	0.000308263	0.119545
MTF1	Immature dendritic cell	4.34381e-08	0.180589
MTF1	Macrophage	6.80526e-07	-0.164029
MTF1	Mast cell	0.909892	0.00376308
MTF1	MDSC	0.135983	-0.0495431
MTF1	Memory B cell	1.56598e-10	0.210377
MTF1	Monocyte	9.32449e-07	-0.162027
MTF1	Natural killer cell	3.56433e-05	0.136811
MTF1	Natural killer T cell	0.595583	0.0176467
MTF1	Neutrophil	0.009997	-0.0854937
MTF1	Plasmacytoid dendritic cell	0.000900537	0.110052
MTF1	Regulatory T cell	0.000184273	0.123866
MTF1	T follicular helper cell	0.889475	-0.00462074
MTF1	Type 1 T helper cell	0.443811	0.0254581
MTF1	Type 17 T helper cell	0.0976406	-0.0550341
MTF1	Type 2 T helper cell	3.64853e-10	0.206182
GLS	Activated B cell	1.2381e-14	0.25227
GLS	Activated CD4 T cell	7.0422e-34	0.38756
GLS	Activated CD8 T cell	2.00426e-05	0.141083
GLS	Activated dendritic cell	2.31707e-30	0.367365
GLS	CD56bright natural killer cell	0.329799	0.0323945
GLS	CD56dim natural killer cell	1.1464e-16	-0.270445
GLS	Central memory CD4 T cell	1.75016e-11	0.220857
GLS	Central memory CD8 T cell	0.109788	0.0531346
GLS	Effector memeory CD4 T cell	6.98468e-40	0.419083
GLS	Effector memeory CD8 T cell	4.36397e-25	0.334075
GLS	Eosinophil	0.417927	-0.0269286
GLS	Gamma delta T cell	2.36213e-18	0.284531
GLS	Immature B cell	2.88152e-17	0.27555
GLS	Immature dendritic cell	9.85614e-08	0.175821
GLS	Macrophage	0.000666763	0.112786
GLS	Mast cell	0.00707862	0.0893679
GLS	MDSC	3.80821e-12	0.22785
GLS	Memory B cell	7.76603e-16	0.263188
GLS	Monocyte	0.382818	0.029012
GLS	Natural killer cell	4.09959e-06	0.152266
GLS	Natural killer T cell	1.63225e-35	0.396486
GLS	Neutrophil	6.04379e-14	-0.245776
GLS	Plasmacytoid dendritic cell	5.30145e-15	0.255669
GLS	Regulatory T cell	7.77682e-25	0.332387
GLS	T follicular helper cell	2.19475e-23	0.322413
GLS	Type 1 T helper cell	2.72303e-30	0.366947
GLS	Type 17 T helper cell	0.863803	0.00570355
GLS	Type 2 T helper cell	4.31461e-41	0.425044
CDKN2A	Activated B cell	1.96804e-07	0.171693
CDKN2A	Activated CD4 T cell	1.05303e-28	0.357327
CDKN2A	Activated CD8 T cell	4.56037e-08	0.180309
CDKN2A	Activated dendritic cell	7.10608e-14	0.245102
CDKN2A	CD56bright natural killer cell	0.270124	0.0366554
CDKN2A	CD56dim natural killer cell	0.0542694	-0.0639307
CDKN2A	Central memory CD4 T cell	0.6803	-0.0137003
CDKN2A	Central memory CD8 T cell	1.32923e-14	-0.251983
CDKN2A	Effector memeory CD4 T cell	8.42338e-06	0.147293
CDKN2A	Effector memeory CD8 T cell	7.68775e-07	0.163257
CDKN2A	Eosinophil	0.00438111	-0.094529
CDKN2A	Gamma delta T cell	2.38103e-18	0.284503
CDKN2A	Immature B cell	0.0642176	0.061477
CDKN2A	Immature dendritic cell	0.910998	0.0037167
CDKN2A	Macrophage	5.47368e-05	0.133545
CDKN2A	Mast cell	0.00580953	-0.0915232
CDKN2A	MDSC	3.41261e-09	0.19464
CDKN2A	Memory B cell	0.0268377	-0.0735123
CDKN2A	Monocyte	0.0109464	0.0844511
CDKN2A	Natural killer cell	0.000112008	-0.127918
CDKN2A	Natural killer T cell	4.24144e-10	0.205426
CDKN2A	Neutrophil	3.59688e-08	-0.181669
CDKN2A	Plasmacytoid dendritic cell	0.861589	-0.00579722
CDKN2A	Regulatory T cell	8.97857e-06	0.146844
CDKN2A	T follicular helper cell	1.2254e-05	0.144639
CDKN2A	Type 1 T helper cell	2.53284e-08	0.18366
CDKN2A	Type 17 T helper cell	0.111954	0.0528135
CDKN2A	Type 2 T helper cell	1.78344e-13	0.241234

## Sheet: S2
Table-S2:Spearman correlation analysis of 10 CRGs
From	To	P value	Cor
FDX1	FDX1	0	1
FDX1	LIAS	1.05996e-07	-0.175391
FDX1	LIPT1	0.000219392	0.122416
FDX1	DLD	4.2149e-14	0.247268
FDX1	DLAT	4.41201e-57	0.494409
FDX1	PDHA1	7.09101e-11	0.214228
FDX1	PDHB	0.339282	-0.0317655
FDX1	MTF1	0.0177014	-0.0787408
FDX1	GLS	1.38426e-13	0.242306
FDX1	CDKN2A	1.33213e-06	0.159729
LIAS	FDX1	1.05996e-07	-0.175391
LIAS	LIAS	0	1
LIAS	LIPT1	1.27034e-19	0.29463
LIAS	DLD	0.531044	0.0208262
LIAS	DLAT	3.76361e-09	-0.194119
LIAS	PDHA1	2.19597e-07	-0.17103
LIAS	PDHB	1.88134e-15	0.259754
LIAS	MTF1	0.144844	0.0484501
LIAS	GLS	9.84668e-15	-0.253192
LIAS	CDKN2A	7.5573e-07	-0.163365
LIPT1	FDX1	0.000219392	0.122416
LIPT1	LIAS	1.27034e-19	0.29463
LIPT1	LIPT1	0	1
LIPT1	DLD	0.556466	-0.0195526
LIPT1	DLAT	0.0906364	-0.0562167
LIPT1	PDHA1	4.79378e-06	-0.151199
LIPT1	PDHB	4.75307e-08	0.180071
LIPT1	MTF1	0.170427	0.045557
LIPT1	GLS	0.485333	0.0231973
LIPT1	CDKN2A	0.263522	-0.0371645
DLD	FDX1	4.2149e-14	0.247268
DLD	LIAS	0.531044	0.0208262
DLD	LIPT1	0.556466	-0.0195526
DLD	DLD	0	1
DLD	DLAT	9.28358e-61	0.508331
DLD	PDHA1	1.51331e-08	0.186544
DLD	PDHB	0.0549484	0.0637519
DLD	MTF1	9.13976e-22	0.310816
DLD	GLS	4.94008e-08	0.179849
DLD	CDKN2A	0.00990746	-0.0855965
DLAT	FDX1	4.41201e-57	0.494409
DLAT	LIAS	3.76361e-09	-0.194119
DLAT	LIPT1	0.0906364	-0.0562167
DLAT	DLD	9.28358e-61	0.508331
DLAT	DLAT	0	1
DLAT	PDHA1	5.69853e-09	0.191893
DLAT	PDHB	0.607288	0.0170877
DLAT	MTF1	1.36573e-26	0.343985
DLAT	GLS	2.32946e-21	0.307824
DLAT	CDKN2A	0.0359863	-0.069644
PDHA1	FDX1	7.09101e-11	0.214228
PDHA1	LIAS	2.19597e-07	-0.17103
PDHA1	LIPT1	4.79378e-06	-0.151199
PDHA1	DLD	1.51331e-08	0.186544
PDHA1	DLAT	5.69853e-09	0.191893
PDHA1	PDHA1	0	1
PDHA1	PDHB	6.44663e-08	-0.178307
PDHA1	MTF1	1.18499e-06	-0.160486
PDHA1	GLS	0.000137112	0.126286
PDHA1	CDKN2A	4.82916e-20	0.297884
PDHB	FDX1	0.339282	-0.0317655
PDHB	LIAS	1.88134e-15	0.259754
PDHB	LIPT1	4.75307e-08	0.180071
PDHB	DLD	0.0549484	0.0637519
PDHB	DLAT	0.607288	0.0170877
PDHB	PDHA1	6.44663e-08	-0.178307
PDHB	PDHB	0	1
PDHB	MTF1	0.639671	-0.0155655
PDHB	GLS	3.10288e-19	-0.291588
PDHB	CDKN2A	8.804e-11	-0.213184
MTF1	FDX1	0.0177014	-0.0787408
MTF1	LIAS	0.144844	0.0484501
MTF1	LIPT1	0.170427	0.045557
MTF1	DLD	9.13976e-22	0.310816
MTF1	DLAT	1.36573e-26	0.343985
MTF1	PDHA1	1.18499e-06	-0.160486
MTF1	PDHB	0.639671	-0.0155655
MTF1	MTF1	0	1
MTF1	GLS	4.25255e-09	0.193466
MTF1	CDKN2A	4.68887e-09	-0.192942
GLS	FDX1	1.38426e-13	0.242306
GLS	LIAS	9.84668e-15	-0.253192
GLS	LIPT1	0.485333	0.0231973
GLS	DLD	4.94008e-08	0.179849
GLS	DLAT	2.32946e-21	0.307824
GLS	PDHA1	0.000137112	0.126286
GLS	PDHB	3.10288e-19	-0.291588
GLS	MTF1	4.25255e-09	0.193466
GLS	GLS	0	1
GLS	CDKN2A	3.6342e-05	0.136665
CDKN2A	FDX1	1.33213e-06	0.159729
CDKN2A	LIAS	7.5573e-07	-0.163365
CDKN2A	LIPT1	0.263522	-0.0371645
CDKN2A	DLD	0.00990746	-0.0855965
CDKN2A	DLAT	0.0359863	-0.069644
CDKN2A	PDHA1	4.82916e-20	0.297884
CDKN2A	PDHB	8.804e-11	-0.213184
CDKN2A	MTF1	4.68887e-09	-0.192942
CDKN2A	GLS	3.6342e-05	0.136665
CDKN2A	CDKN2A	0	1

## Sheet: S3
Table S4: Samples clustering in TCGA-BRCA and GEO cohorts
TGCA-BRCA					GSE21653_GPL570				GSE7390_GPL96			GSE11121_GPL96			GSE12093_GPL96			GSE17705_GPL96			GSE42568_GPL570
Sample ID	cuproptosis pattern cluster	genecluster	cuproptosis score	cuproptosis score group	Sample ID	cuproptosis score	cuproptosis score group		Sample ID	cuproptosis score	cuproptosis score group	Sample ID	cuproptosis score	cuproptosis score group	Sample ID	cuproptosis score	cuproptosis score group	Sample ID	cuproptosis score	cuproptosis score group	Sample ID	cuproptosis score	cuproptosis score group
TCGA-3C-AAAU-01A	Cluster1	geneCluster1	-0.038862	High	GSM540108		Low	-0.0705659	GSM177885	-0.0489725	High	GSM282373	0.00196185	High	GSM305129	-0.0336608	High	GSM441624	-0.112045	Low	GSM1045208	-0.142517	Low
TCGA-3C-AALI-01A	Cluster1	geneCluster1	-0.0143044	High	GSM540109		High	-0.0315755	GSM177886	-0.0634089	High	GSM282374	-0.075732	High	GSM305130	-0.083345	Low	GSM441625	-0.0384646	High	GSM1045209	-0.114949	High
TCGA-3C-AALJ-01A	Cluster1	geneCluster1	-0.0193247	High	GSM540110		High	-0.0523454	GSM177887	0.0159944	High	GSM282375	-0.117065	Low	GSM305131	0.0224988	High	GSM441626	-0.0058714	High	GSM1045210	-0.145644	Low
TCGA-4H-AAAK-01A	Cluster1	geneCluster1	-0.0527239	Low	GSM540111		High	-0.0367826	GSM177888	-0.0535873	High	GSM282376	-0.11221	Low	GSM305132	0.0448323	High	GSM441627	-0.0575242	High	GSM1045211	-0.0842845	High
TCGA-A1-A0SB-01A	Cluster1	geneCluster2	-0.00732135	High	GSM540112		Low	-0.114068	GSM177889	-0.0832717	High	GSM282377	-0.09679	Low	GSM305133	-0.111077	Low	GSM441628	0.0170963	High	GSM1045212	0.107061	High
TCGA-A1-A0SD-01A	Cluster1	geneCluster1	-0.0540808	Low	GSM540113		High	-0.0689169	GSM177890	-0.11716	Low	GSM282378	-0.0800585	High	GSM305134	-0.150299	Low	GSM441629	-0.111826	Low	GSM1045213	-0.0872358	High
TCGA-A1-A0SE-01A	Cluster1	geneCluster1	-0.0549622	Low	GSM540114		High	-0.0564635	GSM177891	0.056822	High	GSM282379	-0.0250388	High	GSM305135	-0.00968551	High	GSM441630	-0.0990443	Low	GSM1045214	0.0135154	High
TCGA-A1-A0SF-01A	Cluster1	geneCluster1	-0.0586511	Low	GSM540115		Low	-0.0944637	GSM177892	-0.114535	Low	GSM282380	0.0302081	High	GSM305136	-0.0919827	Low	GSM441631	-0.105112	Low	GSM1045215	-0.0880662	High
TCGA-A1-A0SG-01A	Cluster1	geneCluster1	-0.0646973	Low	GSM540116		High	-0.0548822	GSM177893	-0.147048	Low	GSM282381	-0.128847	Low	GSM305137	-0.0584794	High	GSM441632	-0.113704	Low	GSM1045216	0.0706182	High
TCGA-A1-A0SH-01A	Cluster2	geneCluster1	-0.0544617	Low	GSM540117		High	0.0368041	GSM177894	-0.0763746	High	GSM282382	-0.157354	Low	GSM305138	-0.0400393	High	GSM441633	-0.0565655	High	GSM1045217	-0.12871	Low
TCGA-A1-A0SI-01A	Cluster2	geneCluster1	-0.0342619	High	GSM540118		High	0.00761325	GSM177895	-0.0659646	High	GSM282383	-0.0591786	High	GSM305139	-0.0593516	High	GSM441634	0.0230121	High	GSM1045218	0.0982262	High
TCGA-A1-A0SJ-01A	Cluster1	geneCluster1	-0.0393654	High	GSM540119		High	-0.0156727	GSM177896	-0.123717	Low	GSM282384	-0.118586	Low	GSM305140	-0.0543265	High	GSM441635	-0.0680113	Low	GSM1045219	0.0165612	High
TCGA-A1-A0SN-01A	Cluster1	geneCluster1	-0.03375	High	GSM540120		High	-0.0358024	GSM177897	0.0246713	High	GSM282385	0.0858246	High	GSM305141	-0.0627117	High	GSM441636	-0.162327	Low	GSM1045220	-0.0643583	High
TCGA-A1-A0SO-01A	Cluster2	geneCluster2	0.0361311	High	GSM540121		High	0.0176315	GSM177898	-0.0946478	Low	GSM282386	-0.121442	Low	GSM305142	-0.118929	Low	GSM441637	-0.143357	Low	GSM1045221	0.0630643	High
TCGA-A1-A0SP-01A	Cluster2	geneCluster2	0.0379922	High	GSM540122		Low	-0.0734289	GSM177899	0.0488657	High	GSM282387	-0.113848	Low	GSM305143	-0.110479	Low	GSM441638	-0.0863781	Low	GSM1045222	-0.0674509	High
TCGA-A1-A0SQ-01A	Cluster1	geneCluster1	-0.0514145	Low	GSM540124		High	0.00478508	GSM177900	-0.07531	High	GSM282388	-0.141235	Low	GSM305144	0.0174776	High	GSM441639	-0.0309604	High	GSM1045223	-0.223963	Low
TCGA-A2-A04N-01A	Cluster1	geneCluster1	-0.0656907	Low	GSM540125		High	-0.00217475	GSM177901	-0.0299704	High	GSM282389	-0.0982217	Low	GSM305145	-0.165032	Low	GSM441640	-0.0124403	High	GSM1045224	-0.0915104	High
TCGA-A2-A04Q-01A	Cluster2	geneCluster2	0.0158005	High	GSM540126		Low	-0.0948866	GSM177902	-0.0227715	High	GSM282390	-0.094575	Low	GSM305146	0.0537078	High	GSM441641	-0.0936288	Low	GSM1045225	0.0389454	High
TCGA-A2-A04R-01A	Cluster1	geneCluster1	-0.0401687	High	GSM540127		High	0.0287256	GSM177903	-0.0330371	High	GSM282391	-0.0949548	Low	GSM305147	-0.145079	Low	GSM441642	-0.00932402	High	GSM1045226	-0.250277	Low
TCGA-A2-A04T-01A	Cluster2	geneCluster2	0.0453834	High	GSM540128		Low	-0.0694922	GSM177904	-0.12381	Low	GSM282392	-0.0359646	High	GSM305148	-0.00900189	High	GSM441643	0.00968207	High	GSM1045227	0.00776704	High
TCGA-A2-A04U-01A	Cluster2	geneCluster2	0.0406663	High	GSM540129		Low	-0.091676	GSM177905	-0.0759792	High	GSM282393	-0.149753	Low	GSM305149	-0.164256	Low	GSM441644	0.0601382	High	GSM1045228	-0.207925	Low
TCGA-A2-A04V-01A	Cluster1	geneCluster1	-0.0468172	Low	GSM540130		High	-0.00673058	GSM177906	0.0406511	High	GSM282394	-0.100054	Low	GSM305150	-0.116766	Low	GSM441645	0.0241019	High	GSM1045229	-0.0382906	High
TCGA-A2-A04W-01A	Cluster2	geneCluster1	-0.0176245	High	GSM540131		Low	-0.0728059	GSM177907	-0.154559	Low	GSM282395	-0.104665	Low	GSM305151	-0.0604384	High	GSM441646	-0.0922822	Low	GSM1045230	-0.134049	Low
TCGA-A2-A04X-01A	Cluster1	geneCluster1	-0.0312283	High	GSM540132		High	0.0327886	GSM177908	-0.116031	Low	GSM282396	0.00755392	High	GSM305152	0.0557491	High	GSM441647	-0.0248618	High	GSM1045231	-0.0382341	High
TCGA-A2-A04Y-01A	Cluster1	geneCluster1	-0.040523	High	GSM540133		Low	-0.107109	GSM177909	0.0280035	High	GSM282397	-0.123996	Low	GSM305153	-0.0443062	High	GSM441648	0.0878337	High	GSM1045232	-0.086813	High
TCGA-A2-A0CK-01A	Cluster1	geneCluster1	-0.053977	Low	GSM540134		Low	-0.0887239	GSM177910	-0.0982141	Low	GSM282398	0.0960644	High	GSM305154	-0.125315	Low	GSM441649	-0.0916103	Low	GSM1045233	-0.133335	Low
TCGA-A2-A0CM-01A	Cluster2	geneCluster2	0.0484249	High	GSM540135		Low	-0.146502	GSM177911	-0.152008	Low	GSM282399	-0.0971364	Low	GSM305155	-0.155557	Low	GSM441650	-0.110745	Low	GSM1045234	-0.0214676	High
TCGA-A2-A0CP-01A	Cluster1	geneCluster1	-0.0662809	Low	GSM540136		Low	-0.160522	GSM177912	-0.133983	Low	GSM282400	-0.0394989	High	GSM305156	-0.0129326	High	GSM441651	-0.0129084	High	GSM1045235	-0.0904056	High
TCGA-A2-A0CQ-01A	Cluster1	geneCluster1	-0.0645826	Low	GSM540137		High	-0.0546872	GSM177913	0.0533687	High	GSM282401	-0.150277	Low	GSM305157	0.075487	High	GSM441652	-0.0653284	High	GSM1045236	-0.238819	Low
TCGA-A2-A0CT-01A	Cluster1	geneCluster1	-0.036486	High	GSM540138		High	0.0316096	GSM177914	-0.116029	Low	GSM282402	-0.110534	Low	GSM305158	-0.0784912	High	GSM441653	-0.02252	High	GSM1045237	-0.0582404	High
TCGA-A2-A0CV-01A	Cluster1	geneCluster1	-0.0712718	Low	GSM540139		Low	-0.124915	GSM177915	-0.0839791	High	GSM282403	-0.123138	Low	GSM305159	-0.130391	Low	GSM441654	-0.108504	Low	GSM1045238	-0.134995	Low
TCGA-A2-A0CW-01A	Cluster1	geneCluster1	-0.0224287	High	GSM540140		High	0.0242427	GSM177916	-0.115848	Low	GSM282404	-0.129022	Low	GSM305160	-0.124555	Low	GSM441655	-0.0729362	Low	GSM1045239	-0.0144099	High
TCGA-A2-A0CX-01A	Cluster1	geneCluster1	-0.012819	High	GSM540141		Low	-0.0939261	GSM177917	-0.126652	Low	GSM282405	-0.0973357	Low	GSM305161	-0.146983	Low	GSM441656	-0.0188146	High	GSM1045240	-0.185985	Low
TCGA-A2-A0CY-01A	Cluster1	geneCluster1	-0.0101459	High	GSM540142		Low	-0.08361	GSM177918	-0.0484671	High	GSM282406	-0.0978915	Low	GSM305162	0.0342917	High	GSM441657	-0.0331217	High	GSM1045241	-0.125048	Low
TCGA-A2-A0D0-01A	Cluster2	geneCluster2	0.0530387	High	GSM540143		Low	-0.13364	GSM177919	-0.190427	Low	GSM282407	-0.0974028	Low	GSM305163	-0.207086	Low	GSM441658	-0.00242199	High	GSM1045242	-0.0305121	High
TCGA-A2-A0D1-01A	Cluster1	geneCluster1	0.00600303	High	GSM540144		Low	-0.122985	GSM177920	-0.0657776	High	GSM282408	-0.113798	Low	GSM305164	0.0259513	High	GSM441659	0.0385452	High	GSM1045243	-0.110675	High
TCGA-A2-A0D2-01A	Cluster2	geneCluster2	0.0463291	High	GSM540145		Low	-0.12547	GSM177921	-0.131491	Low	GSM282409	-0.0295891	High	GSM305165	-0.097912	Low	GSM441660	-0.0125015	High	GSM1045244	-0.179768	Low
TCGA-A2-A0D3-01A	Cluster1	geneCluster1	-0.0695261	Low	GSM540146		High	0.0253658	GSM177922	-0.131987	Low	GSM282410	0.0268271	High	GSM305166	0.0461436	High	GSM441661	-0.15829	Low	GSM1045245	-0.130608	Low
TCGA-A2-A0D4-01A	Cluster1	geneCluster1	-0.0346797	High	GSM540147		High	-0.0266534	GSM177923	0.014932	High	GSM282411	-0.16099	Low	GSM305167	-0.16832	Low	GSM441662	0.0208764	High	GSM1045246	-0.120616	Low
TCGA-A2-A0EM-01A	Cluster1	geneCluster1	-0.0668046	Low	GSM540148		Low	-0.0726919	GSM177924	-0.127374	Low	GSM282412	-0.0823668	High	GSM305168	-0.0565379	High	GSM441663	-0.0902666	Low	GSM1045247	-0.198935	Low
TCGA-A2-A0EN-01A	Cluster1	geneCluster1	-0.0666871	Low	GSM540149		Low	-0.0815462	GSM177925	0.056413	High	GSM282413	0.0859881	High	GSM305169	-0.047222	High	GSM441664	-0.0465142	High	GSM1045248	0.0679771	High
TCGA-A2-A0EP-01A	Cluster1	geneCluster1	-0.043741	Low	GSM540150		Low	-0.114815	GSM177926	-0.108459	Low	GSM282414	-0.124646	Low	GSM305170	-0.109316	Low	GSM441665	-0.00852486	High	GSM1045249	-0.18837	Low
TCGA-A2-A0EQ-01A	Cluster1	geneCluster1	-0.00098258	High	GSM540151		High	0.0228826	GSM177927	-0.033585	High	GSM282415	-0.112162	Low	GSM305171	-0.0350723	High	GSM441666	-0.0485941	High	GSM1045250	0.0425219	High
TCGA-A2-A0ER-01A	Cluster1	geneCluster1	-0.0555426	Low	GSM540152		High	-0.0475622	GSM177928	-0.11315	Low	GSM282416	-0.12292	Low	GSM305172	0.0351853	High	GSM441667	-0.118648	Low	GSM1045251	-0.286662	Low
TCGA-A2-A0ES-01A	Cluster1	geneCluster1	-0.0707804	Low	GSM540153		Low	-0.137189	GSM177929	-0.0413174	High	GSM282417	-0.0535652	High	GSM305173	0.115592	High	GSM441668	-0.101192	Low	GSM1045252	-0.0370703	High
TCGA-A2-A0ET-01A	Cluster1	geneCluster1	-0.0484137	Low	GSM540154		Low	-0.130457	GSM177930	-0.15966	Low	GSM282418	-0.0533313	High	GSM305174	-0.0263901	High	GSM441669	-0.0888485	Low	GSM1045253	-0.226058	Low
TCGA-A2-A0EU-01A	Cluster1	geneCluster1	-0.0499687	Low	GSM540155		High	-0.04727	GSM177931	-0.138639	Low	GSM282419	-0.122506	Low	GSM305175	0.0720549	High	GSM441670	-0.080015	Low	GSM1045254	-0.183169	Low
TCGA-A2-A0EV-01A	Cluster1	geneCluster1	-0.0542498	Low	GSM540156		High	0.0122797	GSM177932	-0.13863	Low	GSM282420	-0.149413	Low	GSM305176	-0.195812	Low	GSM441671	-0.105439	Low	GSM1045255	-0.116744	High
TCGA-A2-A0EX-01A	Cluster1	geneCluster1	-0.068795	Low	GSM540157		Low	-0.0755328	GSM177933	-0.0528441	High	GSM282421	-0.119561	Low	GSM305177	-0.0465626	High	GSM441672	-0.0032612	High	GSM1045256	-0.117921	Low
TCGA-A2-A0EY-01A	Cluster1	geneCluster1	-0.0312807	High	GSM540158		High	-0.0501038	GSM177934	-0.0751963	High	GSM282422	-0.113383	Low	GSM305178	-0.0683062	High	GSM441673	-0.0389591	High	GSM1045257	-0.149381	Low
TCGA-A2-A0ST-01A	Cluster2	geneCluster2	-0.00191516	High	GSM540159		Low	-0.0813663	GSM177935	0.0478418	High	GSM282423	-0.106264	Low	GSM305179	-0.170841	Low	GSM441674	-0.0527525	High	GSM1045258	-0.0794408	High
TCGA-A2-A0SU-01A	Cluster1	geneCluster1	-0.0539319	Low	GSM540160		High	-0.0653398	GSM177936	-0.141723	Low	GSM282424	-0.131135	Low	GSM305180	-0.197055	Low	GSM441675	0.0510369	High	GSM1045259	-0.15225	Low
TCGA-A2-A0SX-01A	Cluster2	geneCluster2	0.0246729	High	GSM540161		High	-0.0545867	GSM177937	0.0108775	High	GSM282425	-0.122324	Low	GSM305181	0.0276888	High	GSM441676	-0.0811341	Low	GSM1045260	-0.172628	Low
TCGA-A2-A0SY-01A	Cluster1	geneCluster1	-0.0567266	Low	GSM540162		High	-0.0313955	GSM177938	-0.159789	Low	GSM282426	-0.0724059	High	GSM305182	-0.120067	Low	GSM441677	0.00533086	High	GSM1045261	0.118254	High
TCGA-A2-A0T0-01A	Cluster1	geneCluster2	0.0339	High	GSM540163		Low	-0.142968	GSM177939	-0.0124287	High	GSM282427	0.101057	High	GSM305183	-0.0809004	High	GSM441678	-0.0850907	Low	GSM1045262	-0.200454	Low
TCGA-A2-A0T1-01A	Cluster1	geneCluster1	-0.00873937	High	GSM540164		High	-0.0480177	GSM177940	-0.167364	Low	GSM282428	-0.0323817	High	GSM305184	-0.140488	Low	GSM441679	-0.0526027	High	GSM1045263	-0.0737259	High
TCGA-A2-A0T3-01A	Cluster1	geneCluster1	-0.0341323	High	GSM540165		Low	-0.0762082	GSM177941	-0.132861	Low	GSM282429	-0.0411634	High	GSM305185	-0.189279	Low	GSM441680	-0.00627276	High	GSM1045264	0.113795	High
TCGA-A2-A0T4-01A	Cluster1	geneCluster1	-0.0446508	Low	GSM540166		Low	-0.110163	GSM177942	-0.0559466	High	GSM282430	-0.0454027	High	GSM305186	-0.21021	Low	GSM441681	-0.00191678	High	GSM1045265	-0.21196	Low
TCGA-A2-A0T5-01A	Cluster1	geneCluster1	-0.0480956	Low	GSM540167		High	-0.0291785	GSM177943	0.0436557	High	GSM282431	-0.166131	Low	GSM305187	-0.031311	High	GSM441682	-0.0348142	High	GSM1045266	0.0114956	High
TCGA-A2-A0T6-01A	Cluster1	geneCluster1	-0.0613024	Low	GSM540168		Low	-0.069971	GSM177944	0.0604594	High	GSM282432	-0.138548	Low	GSM305188	-0.19883	Low	GSM441683	-0.072012	Low	GSM1045267	-0.265898	Low
TCGA-A2-A0T7-01A	Cluster1	geneCluster1	-0.0375575	High	GSM540169		Low	-0.170396	GSM177945	-0.104599	Low	GSM282433	-0.125965	Low	GSM305189	-0.149294	Low	GSM441684	0.0167533	High	GSM1045268	-0.129377	Low
TCGA-A2-A0YD-01A	Cluster1	geneCluster1	-0.0624994	Low	GSM540170		Low	-0.0755921	GSM177946	-0.0485291	High	GSM282434	-0.129331	Low	GSM305190	-0.147163	Low	GSM441685	-0.0326004	High	GSM1045269	-0.0376658	High
TCGA-A2-A0YE-01A	Cluster2	geneCluster2	0.0423925	High	GSM540171		Low	-0.0980563	GSM177947	-0.104742	Low	GSM282435	0.0875639	High	GSM305191	-0.222628	Low	GSM441686	0.0147826	High	GSM1045270	0.132847	High
TCGA-A2-A0YF-01A	Cluster1	geneCluster1	-0.0591875	Low	GSM540172		High	-0.0454074	GSM177948	-0.149079	Low	GSM282436	-0.0721712	High	GSM305192	-0.0167735	High	GSM441687	-0.0443439	High	GSM1045271	-0.0582034	High
TCGA-A2-A0YG-01A	Cluster1	geneCluster1	-0.0149594	High	GSM540173		Low	-0.131138	GSM177949	-0.0942972	Low	GSM282437	-0.0735727	High	GSM305193	-0.00405719	High	GSM441688	-0.0460099	High	GSM1045272	-0.200456	Low
TCGA-A2-A0YH-01A	Cluster1	geneCluster1	-0.0417103	High	GSM540174		High	-0.033971	GSM177950	-0.156938	Low	GSM282438	-0.104309	Low	GSM305194	-0.179824	Low	GSM441689	-0.0564247	High	GSM1045273	-0.133152	Low
TCGA-A2-A0YI-01A	Cluster1	geneCluster1	-0.0745072	Low	GSM540175		Low	-0.159075	GSM177951	-0.148543	Low	GSM282439	-0.135761	Low	GSM305195	-0.260166	Low	GSM441690	0.10313	High	GSM1045274	0.0551884	High
TCGA-A2-A0YJ-01A	Cluster1	geneCluster2	0.0383701	High	GSM540176		High	0.037545	GSM177952	-0.0947172	Low	GSM282440	0.094124	High	GSM305196	-0.185018	Low	GSM441691	-0.0444275	High	GSM1045275	0.0399836	High
TCGA-A2-A0YL-01A	Cluster1	geneCluster1	-0.0537389	Low	GSM540177		Low	-0.0813038	GSM177953	-0.0800467	High	GSM282441	-0.147393	Low	GSM305197	-0.139587	Low	GSM441692	-0.0207952	High	GSM1045276	-0.105438	High
TCGA-A2-A0YM-01A	Cluster2	geneCluster2	0.041372	High	GSM540178		Low	-0.120164	GSM177954	0.0639357	High	GSM282442	-0.149033	Low	GSM305198	-0.0789736	High	GSM441693	0.0448879	High	GSM1045277	-0.0974251	High
TCGA-A2-A0YT-01A	Cluster1	geneCluster1	-0.0250593	High	GSM540179		Low	-0.103902	GSM177955	-0.151301	Low	GSM282443	-0.143537	Low	GSM305199	-0.00838984	High	GSM441694	-0.0416359	High	GSM1045278	-0.127589	Low
TCGA-A2-A1FV-01A	Cluster1	geneCluster1	-0.0553456	Low	GSM540180		Low	-0.07905	GSM177956	0.0243084	High	GSM282444	-0.130131	Low	GSM305200	-0.0576944	High	GSM441695	-0.144972	Low	GSM1045279	-0.252542	Low
TCGA-A2-A1FW-01A	Cluster1	geneCluster1	-0.0276941	High	GSM540181		High	0.0254643	GSM177957	-0.140947	Low	GSM282445	-0.134489	Low	GSM305201	-0.0699804	High	GSM441696	-0.0519772	High	GSM1045280	-0.240622	Low
TCGA-A2-A1FX-01A	Cluster1	geneCluster1	-0.0384154	High	GSM540182		Low	-0.0692316	GSM177958	-0.0366094	High	GSM282446	0.0666723	High	GSM305202	-0.276422	Low	GSM441697	0.0106698	High	GSM1045281	-0.101003	High
TCGA-A2-A1FZ-01A	Cluster1	geneCluster1	-0.062491	Low	GSM540183		High	0.046722	GSM177959	-0.0291276	High	GSM282447	-0.0651039	High	GSM305203	-0.143311	Low	GSM441698	-0.086926	Low	GSM1045282	0.00438158	High
TCGA-A2-A1G0-01A	Cluster1	geneCluster1	-0.0731524	Low	GSM540184		Low	-0.138025	GSM177960	-0.0684893	High	GSM282448	-0.0602232	High	GSM305204	-0.0191208	High	GSM441699	0.0768988	High	GSM1045283	-0.0706737	High
TCGA-A2-A1G1-01A	Cluster2	geneCluster2	0.0380562	High	GSM540185		Low	-0.102423	GSM177961	-0.132203	Low	GSM282449	-0.164291	Low	GSM305205	-0.109223	Low	GSM441700	-0.0101901	High	GSM1045284	-0.138376	Low
TCGA-A2-A1G4-01A	Cluster1	geneCluster1	-0.0461573	Low	GSM540186		High	0.00751579	GSM177962	-0.129448	Low	GSM282450	-0.0130052	High	GSM305206	-0.0973194	Low	GSM441701	-0.111274	Low	GSM1045285	-0.0341015	High
TCGA-A2-A1G6-01A	Cluster1	geneCluster1	-0.0723702	Low	GSM540187		Low	-0.132391	GSM177963	0.0317977	High	GSM282451	-0.119978	Low	GSM305207	-0.0159609	High	GSM441702	-0.0835407	Low	GSM1045286	-0.140023	Low
TCGA-A2-A25A-01A	Cluster1	geneCluster1	-0.0490681	Low	GSM540188		Low	-0.133829	GSM177964	-0.152707	Low	GSM282452	-0.156379	Low	GSM305208	-0.220636	Low	GSM441703	-0.0866765	Low	GSM1045287	-0.0543685	High
TCGA-A2-A25C-01A	Cluster1	geneCluster1	-0.0430103	Low	GSM540189		Low	-0.131915	GSM177965	-0.156733	Low	GSM282453	-0.0454775	High	GSM305209	0.00571953	High	GSM441704	-0.0477604	High	GSM1045288	-0.147545	Low
TCGA-A2-A25E-01A	Cluster1	geneCluster1	-0.0358651	High	GSM540190		Low	-0.141152	GSM177966	0.0330373	High	GSM282454	0.117449	High	GSM305210	-0.094383	Low	GSM441705	-0.0661102	Low	GSM1045289	-0.165154	Low
TCGA-A2-A25F-01A	Cluster1	geneCluster2	0.0205071	High	GSM540191		Low	-0.143013	GSM177967	-0.130375	Low	GSM282455	-0.129472	Low	GSM305211	-0.191417	Low	GSM441706	-0.0553313	High	GSM1045290	-0.083867	High
TCGA-A2-A3KC-01A	Cluster1	geneCluster1	-0.0542757	Low	GSM540192		Low	-0.105619	GSM177968	-0.0229241	High	GSM282456	-0.126973	Low	GSM305212	-0.204483	Low	GSM441707	-0.124185	Low	GSM1045291	-0.118578	Low
TCGA-A2-A3XS-01A	Cluster2	geneCluster2	0.0249924	High	GSM540193		Low	-0.130784	GSM177969	-0.120587	Low	GSM282457	-0.0115559	High	GSM305213	-0.180782	Low	GSM441708	-0.0277321	High	GSM1045292	-0.181091	Low
TCGA-A2-A3XT-01A	Cluster2	geneCluster2	0.0315005	High	GSM540194		Low	-0.150364	GSM177970	0.0481871	High	GSM282458	-0.12238	Low	GSM305214	-0.212764	Low	GSM441709	0.0105309	High	GSM1045293	0.0310654	High
TCGA-A2-A3XU-01A	Cluster2	geneCluster2	0.0342508	High	GSM540195		High	-0.025018	GSM177971	-0.0746237	High	GSM282459	-0.160353	Low	GSM305215	-0.232601	Low	GSM441710	-0.058704	High	GSM1045294	-0.0383289	High
TCGA-A2-A3XV-01A	Cluster2	geneCluster1	-0.0238086	High	GSM540196		High	-0.0498546	GSM177972	-0.146192	Low	GSM282460	-0.112848	Low	GSM305216	0.0395377	High	GSM441711	-0.114377	Low	GSM1045295	-0.210386	Low
TCGA-A2-A3XW-01A	Cluster1	geneCluster1	-0.0297848	High	GSM540197		Low	-0.160481	GSM177973	-0.0847641	High	GSM282461	-0.0351027	High	GSM305217	-0.03226	High	GSM441712	-0.146974	Low	GSM1045296	0.105648	High
TCGA-A2-A3XX-01A	Cluster1	geneCluster2	0.0351236	High	GSM540198		Low	-0.129698	GSM177974	-0.0815984	High	GSM282462	-0.110349	Low	GSM305218	-0.0687374	High	GSM441713	-0.0537433	High	GSM1045297	-0.177912	Low
TCGA-A2-A3XY-01A	Cluster2	geneCluster2	0.0316677	High	GSM540199		Low	-0.0911302	GSM177975	0.0413085	High	GSM282463	-0.134565	Low	GSM305219	-0.181353	Low	GSM441714	-0.0956197	Low	GSM1045298	0.00873081	High
TCGA-A2-A3XZ-01A	Cluster1	geneCluster1	-0.0233324	High	GSM540200		Low	-0.0900774	GSM177976	-0.120931	Low	GSM282464	0.0855738	High	GSM305220	-0.121943	Low	GSM441715	0.0253257	High	GSM1045299	-0.204036	Low
TCGA-A2-A4RW-01A	Cluster1	geneCluster1	-0.0464671	Low	GSM540201		High	-0.0110209	GSM177977	0.0355131	High	GSM282465	0.0838066	High	GSM305221	-0.217606	Low	GSM441716	-0.0249689	High	GSM1045300	-0.160056	Low
TCGA-A2-A4RX-01A	Cluster2	geneCluster2	0.00824974	High	GSM540202		Low	-0.145037	GSM177978	0.049756	High	GSM282466	-0.175535	Low	GSM305222	-0.155287	Low	GSM441717	-0.106192	Low	GSM1045301	-0.217013	Low
TCGA-A2-A4RY-01A	Cluster1	geneCluster1	-0.0627837	Low	GSM540203		Low	-0.132229	GSM177979	0.0152301	High	GSM282467	-0.146611	Low	GSM305223	-0.168266	Low	GSM441718	-0.0676715	Low	GSM1045302	-0.0208769	High
TCGA-A2-A4S0-01A	Cluster1	geneCluster1	-0.0638162	Low	GSM540204		Low	-0.145673	GSM177980	0.0387124	High	GSM282468	-0.035926	High	GSM305224	-0.16016	Low	GSM441719	-0.0624266	High	GSM1045303	-0.121884	Low
TCGA-A2-A4S1-01A	Cluster2	geneCluster1	0.00156185	High	GSM540205		Low	-0.124112	GSM177981	-0.044322	High	GSM282469	-0.11593	Low	GSM305225	0.0187373	High	GSM441720	4.59941e-05	High	GSM1045304	-0.176992	Low
TCGA-A2-A4S2-01A	Cluster1	geneCluster1	-0.0653695	Low	GSM540206		High	0.0118891	GSM177982	-0.0790572	High	GSM282470	-0.140284	Low	GSM305226	-0.171909	Low	GSM441721	-0.0800859	Low	GSM1045305	-0.16259	Low
TCGA-A2-A4S3-01A	Cluster1	geneCluster1	-0.0221849	High	GSM540207		Low	-0.13061	GSM177983	-0.0977514	Low	GSM282471	0.112452	High	GSM305227	-0.220737	Low	GSM441722	0.0150428	High	GSM1045306	-0.0315219	High
TCGA-A7-A0CD-01A	Cluster1	geneCluster1	-0.0598374	Low	GSM540208		Low	-0.142721	GSM177984	-0.213324	Low	GSM282472	-0.0298184	High	GSM305228	-0.178374	Low	GSM441723	-0.0630611	High	GSM1045307	-0.162366	Low
TCGA-A7-A0CE-01A	Cluster2	geneCluster2	0.0188859	High	GSM540209		High	0.0103165	GSM177985	0.0502646	High	GSM282473	-0.0433503	High	GSM305229	-0.153254	Low	GSM441724	-0.0440662	High	GSM1045308	-0.267995	Low
TCGA-A7-A0CH-01A	Cluster1	geneCluster1	-0.0699498	Low	GSM540210		Low	-0.114007	GSM177986	-0.0276131	High	GSM282474	0.101873	High	GSM305230	-0.163924	Low	GSM441725	-0.159332	Low	GSM1045309	-0.174648	Low
TCGA-A7-A0D9-01A	Cluster1	geneCluster1	-0.0400047	High	GSM540211		Low	-0.135086	GSM177987	-0.168322	Low	GSM282475	-0.00122808	High	GSM305231	-0.139723	Low	GSM441726	-0.0800546	Low	GSM1045310	-0.184478	Low
TCGA-A7-A0DA-01A	Cluster2	geneCluster2	0.024164	High	GSM540212		Low	-0.149311	GSM177988	-0.00516783	High	GSM282476	-0.0876734	High	GSM305232	-0.0902599	Low	GSM441727	-0.0529096	High	GSM1045311	-0.175543	Low
TCGA-A7-A0DC-01A	Cluster1	geneCluster1	-0.0642608	Low	GSM540213		High	-0.0539936	GSM177989	-0.104819	Low	GSM282477	-0.0213688	High	GSM305233	-0.0698796	High	GSM441728	0.0182062	High
TCGA-A7-A13D-01A	Cluster2	geneCluster2	0.0280074	High	GSM540214		High	0.0205551	GSM177990	-0.106248	Low	GSM282478	-0.00726333	High	GSM305234	-0.212548	Low	GSM441729	-0.117463	Low
TCGA-A7-A13E-01A	Cluster1	geneCluster2	0.0313016	High	GSM540215		High	0.0022782	GSM177991	-0.148102	Low	GSM282479	-0.115582	Low	GSM305235	-0.120774	Low	GSM441730	-0.106588	Low
TCGA-A7-A13F-01A	Cluster1	geneCluster1	-0.0462373	Low	GSM540216		High	-0.0325089	GSM177992	-0.12612	Low	GSM282480	-0.0652655	High	GSM305236	-0.0731558	High	GSM441731	0.0298347	High
TCGA-A7-A13H-01A	Cluster1	geneCluster1	-0.0684563	Low	GSM540217		Low	-0.109591	GSM177993	0.0102111	High	GSM282481	-0.0724626	High	GSM305237	-0.188501	Low	GSM441732	-0.0854303	Low
TCGA-A7-A26E-01A	Cluster1	geneCluster1	-0.0615302	Low	GSM540218		Low	-0.14055	GSM177994	-0.044112	High	GSM282482	0.0284106	High	GSM305238	0.0341479	High	GSM441733	-0.0839131	Low
TCGA-A7-A26G-01A	Cluster1	geneCluster2	-0.00286411	High	GSM540219		High	0.0211896	GSM177995	-0.135321	Low	GSM282483	-0.0259207	High	GSM305239	-0.0567836	High	GSM441734	0.0152621	High
TCGA-A7-A26H-01A	Cluster1	geneCluster1	-0.057962	Low	GSM540220		Low	-0.101563	GSM177996	-0.163362	Low	GSM282484	-0.0028485	High	GSM305240	0.0248258	High	GSM441735	-0.109844	Low
TCGA-A7-A26J-01A	Cluster1	geneCluster1	-0.0528832	Low	GSM540221		High	-0.0189723	GSM177997	-0.101336	Low	GSM282485	-0.135359	Low	GSM305241	-0.153691	Low	GSM441736	-0.0975405	Low
TCGA-A7-A2KD-01A	Cluster1	geneCluster1	-0.0362904	High	GSM540222		Low	-0.12652	GSM177998	-0.100288	Low	GSM282486	-0.0504649	High	GSM305242	0.0888291	High	GSM441737	-0.105177	Low
TCGA-A7-A3IY-01A	Cluster1	geneCluster1	-0.0517407	Low	GSM540223		Low	-0.122324	GSM177999	0.0183356	High	GSM282487	-0.0729318	High	GSM305243	-0.0639556	High	GSM441738	-0.0765035	Low
TCGA-A7-A3IZ-01A	Cluster1	geneCluster1	-0.0559079	Low	GSM540224		Low	-0.0938812	GSM178000	-0.0717679	High	GSM282488	-0.0949331	Low	GSM305244	-0.0758769	High	GSM441739	-0.0667452	Low
TCGA-A7-A3J0-01A	Cluster1	geneCluster1	-0.0483056	Low	GSM540225		Low	-0.134368	GSM178001	0.0386934	High	GSM282489	-0.0278514	High	GSM305245	-0.0386701	High	GSM441740	-0.0614961	High
TCGA-A7-A3J1-01A	Cluster1	geneCluster1	-0.0673595	Low	GSM540226		Low	-0.0852725	GSM178002	-0.166393	Low	GSM282490	-0.0811269	High	GSM305246	-0.00929045	High	GSM441741	-0.0682509	Low
TCGA-A7-A3RF-01A	Cluster1	geneCluster1	-0.0574121	Low	GSM540227		Low	-0.132763	GSM178003	0.00659609	High	GSM282491	-0.015706	High	GSM305247	-0.0560873	High	GSM441742	-0.0162607	High
TCGA-A7-A425-01A	Cluster1	geneCluster1	-0.0513492	Low	GSM540228		Low	-0.114872	GSM178004	-0.0779355	High	GSM282492	-0.114653	Low	GSM305248	0.0587733	High	GSM441743	-0.038315	High
TCGA-A7-A426-01A	Cluster1	geneCluster1	-0.0655662	Low	GSM540229		Low	-0.0790731	GSM178005	-0.0605454	High	GSM282493	-0.00693691	High	GSM305249	-0.0548346	High	GSM441744	-0.101055	Low
TCGA-A7-A4SA-01A	Cluster1	geneCluster1	-0.0433964	Low	GSM540230		Low	-0.095307	GSM178006	0.00188597	High	GSM282494	-0.118402	Low	GSM305250	-0.106746	Low	GSM441745	-0.0651768	High
TCGA-A7-A4SB-01A	Cluster1	geneCluster1	-0.047275	Low	GSM540231		Low	-0.098236	GSM178007	-0.116565	Low	GSM282495	-0.01436	High	GSM305251	-0.071381	High	GSM441746	-0.0940659	Low
TCGA-A7-A4SC-01A	Cluster1	geneCluster1	-0.0635849	Low	GSM540232		Low	-0.121664	GSM178008	-0.120291	Low	GSM282496	-0.137142	Low	GSM305252	0.035278	High	GSM441747	0.0177259	High
TCGA-A7-A4SD-01A	Cluster2	geneCluster2	0.025428	High	GSM540233		Low	-0.164015	GSM178009	0.00117702	High	GSM282497	0.112725	High	GSM305253	-0.0320804	High	GSM441748	-0.0429913	High
TCGA-A7-A4SE-01A	Cluster2	geneCluster2	0.0266429	High	GSM540234		Low	-0.114794	GSM178010	0.00648975	High	GSM282498	-0.0979536	Low	GSM305254	-0.0769242	High	GSM441749	-0.0167608	High
TCGA-A7-A56D-01A	Cluster2	geneCluster1	-0.0288005	High	GSM540235		Low	-0.074033	GSM178011	-0.0131283	High	GSM282499	-0.0769878	High	GSM305255	-0.0546973	High	GSM441750	0.0478058	High
TCGA-A7-A5ZV-01A	Cluster1	geneCluster2	0.0323796	High	GSM540236		High	-0.00191181	GSM178012	0.0645929	High	GSM282500	-0.0872002	High	GSM305256	0.0289544	High	GSM441751	-0.0726323	Low
TCGA-A7-A5ZW-01A	Cluster1	geneCluster1	-0.0690229	Low	GSM540237		High	-0.0170666	GSM178013	0.0931799	High	GSM282501	-0.0900693	High	GSM305257	-0.0196435	High	GSM441752	-0.0548853	High
TCGA-A7-A6VV-01A	Cluster2	geneCluster2	0.026249	High	GSM540238		High	0.0223029	GSM178014	-0.136578	Low	GSM282502	0.0121506	High	GSM305258	0.0844097	High	GSM441753	-0.0715749	Low
TCGA-A7-A6VX-01A	Cluster2	geneCluster1	-0.0400961	High	GSM540239		Low	-0.0849709	GSM178015	-0.107817	Low	GSM282503	-0.108031	Low	GSM305259	0.0498519	High	GSM441754	0.0234034	High
TCGA-A7-A6VY-01A	Cluster2	geneCluster2	0.0353577	High	GSM540240		Low	-0.123483	GSM178016	-0.123757	Low	GSM282504	-0.0905717	High	GSM305260	-0.0811208	Low	GSM441755	-0.100112	Low
TCGA-A8-A06O-01A	Cluster1	geneCluster1	-0.0380062	High	GSM540241		Low	-0.145542	GSM178017	-0.0562002	High	GSM282505	-0.12514	Low	GSM305261	-0.0974473	Low	GSM441756	-0.0148541	High
TCGA-A8-A06P-01A	Cluster1	geneCluster1	-0.0659356	Low	GSM540242		Low	-0.125063	GSM178018	-0.122061	Low	GSM282506	-0.0620096	High	GSM305262	-0.149795	Low	GSM441757	-0.112249	Low
TCGA-A8-A06Q-01A	Cluster1	geneCluster1	-0.0363348	High	GSM540243		Low	-0.116863	GSM178019	-0.164778	Low	GSM282507	-0.0309073	High	GSM305263	-0.131324	Low	GSM441758	-0.0978291	Low
TCGA-A8-A06R-01A	Cluster1	geneCluster1	-0.0166991	High	GSM540244		Low	-0.165407	GSM178020	-0.0361674	High	GSM282508	0.087575	High	GSM305264	-0.150389	Low	GSM441759	-0.194787	Low
TCGA-A8-A06T-01A	Cluster1	geneCluster1	-0.0592606	Low	GSM540245		Low	-0.08499	GSM178021	0.0650019	High	GSM282509	-0.0886205	High				GSM441760	-0.0742247	Low
TCGA-A8-A06U-01A	Cluster1	geneCluster1	-0.0354537	High	GSM540246		Low	-0.095634	GSM178022	-0.125089	Low	GSM282510	0.00633219	High				GSM441761	-0.118914	Low
TCGA-A8-A06X-01A	Cluster1	geneCluster1	-0.0148002	High	GSM540247		Low	-0.121284	GSM178023	0.0472629	High	GSM282511	0.058232	High				GSM441762	7.26625e-05	High
TCGA-A8-A06Y-01A	Cluster1	geneCluster1	-0.0539862	Low	GSM540248		High	0.0243027	GSM178024	-0.15337	Low	GSM282512	-0.0917645	Low				GSM441763	-0.0538088	High
TCGA-A8-A075-01A	Cluster1	geneCluster1	-0.0293313	High	GSM540249		High	0.0212733	GSM178025	-0.0639018	High	GSM282513	-0.011334	High				GSM441764	-0.0623932	High
TCGA-A8-A076-01A	Cluster1	geneCluster1	-0.0363841	High	GSM540250		High	-0.0631484	GSM178026	-0.0916269	Low	GSM282514	-0.107515	Low				GSM441765	-0.102514	Low
TCGA-A8-A079-01A	Cluster1	geneCluster1	-0.0353872	High	GSM540251		High	-0.0447858	GSM178027	-0.103865	Low	GSM282515	-0.117874	Low				GSM441766	-0.0333797	High
TCGA-A8-A07B-01A	Cluster1	geneCluster1	-0.0394248	High	GSM540252		High	-0.0253733	GSM178028	-0.0201816	High	GSM282516	-0.0906571	High				GSM441767	-0.0201549	High
TCGA-A8-A07C-01A	Cluster2	geneCluster2	0.0438776	High	GSM540253		High	-0.049344	GSM178029	-0.135014	Low	GSM282517	-0.105145	Low				GSM441768	-0.0789788	Low
TCGA-A8-A07E-01A	Cluster1	geneCluster1	-0.0329654	High	GSM540254		High	0.0378405	GSM178030	-0.148991	Low	GSM282518	-0.0236281	High				GSM441769	-0.119758	Low
TCGA-A8-A07F-01A	Cluster1	geneCluster1	-0.0486726	Low	GSM540255		High	0.00901545	GSM178031	-0.150068	Low	GSM282519	-0.0516676	High				GSM441770	-0.0498253	High
TCGA-A8-A07G-01A	Cluster1	geneCluster1	-0.0611028	Low	GSM540256		High	0.0178567	GSM178032	-0.176865	Low	GSM282520	-0.11535	Low				GSM441771	-0.0970929	Low
TCGA-A8-A07I-01A	Cluster1	geneCluster1	-0.0285453	High	GSM540257		Low	-0.0835978	GSM178033	-0.149017	Low	GSM282521	-0.151346	Low				GSM441772	0.000851905	High
TCGA-A8-A07J-01A	Cluster1	geneCluster1	-0.0638049	Low	GSM540258		Low	-0.132319	GSM178034	0.050017	High	GSM282522	-0.0734414	High				GSM441773	-0.0729553	Low
TCGA-A8-A07L-01A	Cluster1	geneCluster1	-0.0160615	High	GSM540259		Low	-0.0743625	GSM178035	0.0269167	High	GSM282523	-0.0361274	High				GSM441774	-0.0272198	High
TCGA-A8-A07O-01A	Cluster2	geneCluster2	0.0375328	High	GSM540260		High	0.0229935	GSM178036	-0.106358	Low	GSM282524	-0.0649128	High				GSM441775	-0.0959036	Low
TCGA-A8-A07P-01A	Cluster1	geneCluster1	-0.0587609	Low	GSM540261		High	0.0318236	GSM178037	-0.12983	Low	GSM282525	0.0389456	High				GSM441776	-0.130755	Low
TCGA-A8-A07U-01A	Cluster2	geneCluster2	0.0254904	High	GSM540262		Low	-0.0944183	GSM178038	-0.0942165	Low	GSM282526	-0.0324577	High				GSM441777	-0.0126145	High
TCGA-A8-A07Z-01A	Cluster1	geneCluster1	-0.053212	Low	GSM540263		Low	-0.076121	GSM178039	-0.152842	Low	GSM282527	-0.0346855	High				GSM441778	-0.11085	Low
TCGA-A8-A082-01A	Cluster1	geneCluster1	-0.0381937	High	GSM540264		High	0.0385414	GSM178040	-0.144983	Low	GSM282528	0.107761	High				GSM441779	-0.12214	Low
TCGA-A8-A086-01A	Cluster1	geneCluster1	-0.0495996	Low	GSM540265		High	-0.0258609	GSM178041	-0.120639	Low	GSM282529	-0.135178	Low				GSM441780	0.0256886	High
TCGA-A8-A08A-01A	Cluster1	geneCluster1	-0.0657754	Low	GSM540266		Low	-0.104268	GSM178042	-0.13783	Low	GSM282530	-0.0807859	High				GSM441781	-0.048486	High
TCGA-A8-A08B-01A	Cluster1	geneCluster1	-0.0279083	High	GSM540267		High	0.000116911	GSM178043	-0.145259	Low	GSM282531	-0.0798215	High				GSM441782	-0.0852505	Low
TCGA-A8-A08C-01A	Cluster1	geneCluster1	-0.0599311	Low	GSM540268		High	-0.0019637	GSM178044	-0.10765	Low	GSM282532	-0.073812	High				GSM441783	-0.130368	Low
TCGA-A8-A08F-01A	Cluster1	geneCluster1	-0.0211012	High	GSM540269		High	-0.0627727	GSM178045	-0.111431	Low	GSM282533	-0.128832	Low				GSM441784	-0.0510953	High
TCGA-A8-A08G-01A	Cluster1	geneCluster1	-0.0396084	High	GSM540270		High	-0.0656297	GSM178046	-0.0867794	High	GSM282534	-0.0993065	Low				GSM441785	-0.0426787	High
TCGA-A8-A08I-01A	Cluster1	geneCluster1	-0.0441852	Low	GSM540271		High	0.0319006	GSM178047	-0.12825	Low	GSM282535	-0.0372141	High				GSM441786	-0.115098	Low
TCGA-A8-A08L-01A	Cluster2	geneCluster1	0.000988161	High	GSM540272		High	-0.0405957	GSM178048	-0.10402	Low	GSM282536	-0.12028	Low				GSM441787	-0.0544805	High
TCGA-A8-A08P-01A	Cluster1	geneCluster1	-0.0252917	High	GSM540274		High	-0.032352	GSM178049	-0.124209	Low	GSM282537	-0.109484	Low				GSM441788	-0.120601	Low
TCGA-A8-A08R-01A	Cluster1	geneCluster2	0.0362218	High	GSM540275		Low	-0.0950452	GSM178050	-0.0161509	High	GSM282538	-0.0127004	High				GSM441789	-0.0914075	Low
TCGA-A8-A08S-01A	Cluster1	geneCluster1	-0.0508303	Low	GSM540276		High	0.0147992	GSM178051	-0.144522	Low	GSM282539	-0.0416667	High				GSM441790	-0.162905	Low
TCGA-A8-A08X-01A	Cluster1	geneCluster2	0.0180124	High	GSM540277		High	-0.0624969	GSM178052	-0.021959	High	GSM282540	-0.136454	Low				GSM441791	-0.135933	Low
TCGA-A8-A08Z-01A	Cluster1	geneCluster1	-0.0450871	Low	GSM540278		High	-0.036793	GSM178053	-0.0868781	High	GSM282541	-0.164061	Low				GSM441792	-0.0736316	Low
TCGA-A8-A091-01A	Cluster1	geneCluster1	-0.0564866	Low	GSM540279		Low	-0.130386	GSM178054	-0.168679	Low	GSM282542	-0.140845	Low				GSM441793	-0.0998065	Low
TCGA-A8-A092-01A	Cluster1	geneCluster1	-0.027673	High	GSM540280		High	-0.0643362	GSM178055	0.0484188	High	GSM282543	-0.102951	Low				GSM441794	-0.139599	Low
TCGA-A8-A093-01A	Cluster1	geneCluster1	-0.0646248	Low	GSM540281		High	0.00901155	GSM178056	-0.0908378	Low	GSM282544	-0.111436	Low				GSM441795	-0.110525	Low
TCGA-A8-A095-01A	Cluster1	geneCluster1	-0.0495904	Low	GSM540282		High	0.0566049	GSM178057	-0.130317	Low	GSM282545	-0.034725	High				GSM441796	-0.120063	Low
TCGA-A8-A097-01A	Cluster1	geneCluster1	-0.0348665	High	GSM540283		Low	-0.0714652	GSM178058	-0.0189848	High	GSM282546	-0.11402	Low				GSM441797	-0.0986059	Low
TCGA-A8-A09B-01A	Cluster1	geneCluster1	-0.062871	Low	GSM540284		High	-0.0475774	GSM178059	0.0231596	High	GSM282547	-0.149147	Low				GSM441798	-0.0212879	High
TCGA-A8-A09D-01A	Cluster1	geneCluster1	-0.0220129	High	GSM540285		High	0.0482291	GSM178060	-0.0444569	High	GSM282548	-0.0979799	Low				GSM441799	-0.0172414	High
TCGA-A8-A09I-01A	Cluster1	geneCluster1	-0.0224892	High	GSM540286		Low	-0.146939	GSM178061	-0.104631	Low	GSM282549	-0.107554	Low				GSM441800	-0.0730155	Low
TCGA-A8-A09K-01A	Cluster1	geneCluster1	-0.0483896	Low	GSM540287		Low	-0.103683	GSM178062	-0.0659385	High	GSM282550	-0.0916444	High				GSM441801	-0.0357977	High
TCGA-A8-A09M-01A	Cluster1	geneCluster1	-0.0432332	Low	GSM540288		High	0.0234104	GSM178063	0.0145714	High	GSM282551	0.0374884	High				GSM441802	-0.0866925	Low
TCGA-A8-A09N-01A	Cluster1	geneCluster1	-0.0423633	High	GSM540289		High	-0.0198946	GSM178064	-0.0892509	High	GSM282552	-0.106624	Low				GSM441803	-0.146002	Low
TCGA-A8-A09R-01A	Cluster1	geneCluster1	-0.0454219	Low	GSM540290		High	-0.031566	GSM178065	-0.026941	High	GSM282553	-0.0590393	High				GSM441804	-0.127081	Low
TCGA-A8-A09T-01A	Cluster1	geneCluster1	-0.0566393	Low	GSM540291		High	-0.044592	GSM178066	-0.0234357	High	GSM282554	-0.109479	Low				GSM441805	-0.091686	Low
TCGA-A8-A09V-01A	Cluster1	geneCluster1	-0.0692491	Low	GSM540292		High	0.00978381	GSM178067	-0.106126	Low	GSM282555	-0.0594273	High				GSM441806	-0.150569	Low
TCGA-A8-A0A1-01A	Cluster1	geneCluster1	-0.0648299	Low	GSM540293		Low	-0.143838	GSM178068	-0.030004	High	GSM282556	-0.049005	High				GSM441807	-0.116819	Low
TCGA-A8-A0A2-01A	Cluster1	geneCluster1	-0.0676193	Low	GSM540294		High	0.0435015	GSM178069	-0.064881	High	GSM282557	-0.116166	Low				GSM441808	-0.107223	Low
TCGA-A8-A0A4-01A	Cluster1	geneCluster1	-0.0530297	Low	GSM540295		Low	-0.110207	GSM178070	-0.155481	Low	GSM282558	-0.0612404	High				GSM441809	0.0831766	High
TCGA-A8-A0A6-01A	Cluster1	geneCluster1	-0.0602761	Low	GSM540296		Low	-0.116771	GSM178071	-0.153638	Low	GSM282559	-0.158359	Low				GSM441810	-0.144637	Low
TCGA-A8-A0A7-01A	Cluster1	geneCluster1	-0.0171642	High	GSM540297		High	-0.0492982	GSM178072	-0.13018	Low	GSM282560	-0.148396	Low				GSM441811	-0.0956326	Low
TCGA-A8-A0A9-01A	Cluster1	geneCluster1	-0.0555417	Low	GSM540299		Low	-0.0994371	GSM178073	0.00279012	High	GSM282561	-0.0118429	High				GSM441812	-0.0814738	Low
TCGA-A8-A0AB-01A	Cluster1	geneCluster1	-0.0538129	Low	GSM540300		High	-0.0677288	GSM178074	-0.100866	Low	GSM282562	-0.166434	Low				GSM441813	-0.0885113	Low
TCGA-A8-A0AD-01A	Cluster1	geneCluster1	-0.0577198	Low	GSM540302		High	0.0502108	GSM178075	0.0576952	High	GSM282563	-0.0721817	High				GSM441814	-0.101433	Low
TCGA-AC-A23C-01A	Cluster1	geneCluster1	-0.0499329	Low	GSM540304		High	0.0354074	GSM178076	-0.103601	Low	GSM282564	-0.10782	Low				GSM441815	-0.0744956	Low
TCGA-AC-A23E-01A	Cluster1	geneCluster1	-0.0641384	Low	GSM540307		High	0.0451261	GSM178077	-0.119058	Low	GSM282565	0.144935	High				GSM441816	-0.0737015	Low
TCGA-AC-A23G-01A	Cluster2	geneCluster1	-0.0512109	Low	GSM540310		High	0.0457515	GSM178078	0.0733519	High	GSM282566	-0.142396	Low				GSM441817	-0.0598214	High
TCGA-AC-A2B8-01A	Cluster1	geneCluster1	-0.0608636	Low	GSM540317		Low	-0.140746	GSM178079	0.0660116	High	GSM282567	-0.0788076	High				GSM441818	-0.136732	Low
TCGA-AC-A2BK-01A	Cluster2	geneCluster2	0.0303588	High	GSM540318		Low	-0.0896947	GSM178080	-0.122762	Low	GSM282568	0.0457409	High				GSM441819	-0.130614	Low
TCGA-AC-A2BM-01A	Cluster1	geneCluster1	-0.0493403	Low	GSM540319		Low	-0.141871	GSM178081	-0.109525	Low	GSM282569	0.109457	High				GSM441820	0.000802241	High
TCGA-AC-A2FB-01A	Cluster1	geneCluster1	-0.0586841	Low	GSM540322		Low	-0.117827	GSM178082	0.0262465	High	GSM282570	-0.0717762	High				GSM441821	-0.126328	Low
TCGA-AC-A2FE-01A	Cluster1	geneCluster1	-0.0554203	Low	GSM540324		Low	-0.108231				GSM282571	-0.124586	Low				GSM441822	-0.14298	Low
TCGA-AC-A2FF-01A	Cluster1	geneCluster1	-0.0542302	Low	GSM540325		High	0.0251517				GSM282572	-0.103788	Low				GSM441823	0.0293828	High
TCGA-AC-A2FG-01A	Cluster1	geneCluster1	-0.0734911	Low	GSM540326		Low	-0.124859										GSM441824	-0.0868097	Low
TCGA-AC-A2FK-01A	Cluster1	geneCluster1	-0.0643459	Low	GSM540327		High	-0.0404603										GSM441825	-0.0505452	High
TCGA-AC-A2FM-01A	Cluster1	geneCluster1	-0.0455656	Low	GSM540328		Low	-0.164192										GSM441826	-0.0474814	High
TCGA-AC-A2FO-01A	Cluster1	geneCluster1	-0.066253	Low	GSM540329		Low	-0.124109										GSM441827	-0.0301818	High
TCGA-AC-A2QI-01A	Cluster1	geneCluster1	-0.0667826	Low	GSM540330		Low	-0.152163										GSM441828	-0.0552634	High
TCGA-AC-A2QJ-01A	Cluster1	geneCluster2	0.0220445	High	GSM540331		High	-0.0293396										GSM441829	-0.0292953	High
TCGA-AC-A3BB-01A	Cluster1	geneCluster1	-0.0663615	Low	GSM540332		Low	-0.0700134										GSM441830	-0.0363456	High
TCGA-AC-A3EH-01A	Cluster1	geneCluster1	-0.0500846	Low	GSM540333		Low	-0.0970471										GSM441831	-0.121017	Low
TCGA-AC-A3HN-01A	Cluster1	geneCluster1	-0.0610337	Low	GSM540334		Low	-0.117181										GSM441832	-0.0379121	High
TCGA-AC-A3QP-01A	Cluster1	geneCluster1	-0.0666001	Low	GSM540335		Low	-0.139035										GSM441833	0.136306	High
TCGA-AC-A3TM-01A	Cluster1	geneCluster1	-0.0455995	Low	GSM540336		Low	-0.0854234										GSM441834	-0.0947387	Low
TCGA-AC-A3TN-01A	Cluster1	geneCluster1	-0.0739132	Low	GSM540337		Low	-0.166301										GSM441835	-0.0634435	High
TCGA-AC-A3W6-01A	Cluster1	geneCluster1	-0.0384334	High	GSM540338		Low	-0.148388										GSM441836	-0.0802539	Low
TCGA-AC-A3W7-01A	Cluster1	geneCluster1	-0.0596789	Low	GSM540339		Low	-0.0795536										GSM441837	-0.0221939	High
TCGA-AC-A3YI-01A	Cluster1	geneCluster1	-0.0551371	Low	GSM540340		Low	-0.0910953										GSM441838	-0.116078	Low
TCGA-AC-A3YJ-01A	Cluster1	geneCluster1	-0.0671611	Low	GSM540341		Low	-0.0931853										GSM441839	-0.0412902	High
TCGA-AC-A4ZE-01A	Cluster1	geneCluster1	-0.0633959	Low	GSM540342		High	-0.0675175										GSM441840	-0.0842971	Low
TCGA-AC-A5EH-01A	Cluster1	geneCluster1	-0.0313962	High	GSM540343		High	-0.0267703										GSM441841	-0.0965185	Low
TCGA-AC-A5XS-01A	Cluster1	geneCluster1	-0.0510718	Low	GSM540344		Low	-0.146482										GSM441842	-0.011483	High
TCGA-AC-A5XU-01A	Cluster2	geneCluster1	-0.0207701	High	GSM540345		High	-0.00411796										GSM441843	-0.0605622	High
TCGA-AC-A62X-01A	Cluster2	geneCluster2	0.0333928	High	GSM540346		High	-0.0557637										GSM441844	-0.0770612	Low
TCGA-AC-A6IV-01A	Cluster1	geneCluster1	-0.0426761	Low	GSM540347		Low	-0.0852188										GSM441845	0.0026441	High
TCGA-AC-A6IW-01A	Cluster2	geneCluster2	0.0415627	High	GSM540348		High	0.0338194										GSM441846	0.137884	High
TCGA-AC-A6IX-01A	Cluster1	geneCluster1	-0.0436594	Low	GSM540349		High	-0.0301497										GSM441847	0.137267	High
TCGA-AC-A6NO-01A	Cluster1	geneCluster1	-0.053308	Low	GSM540350		High	-0.0489105										GSM441848	-0.0507376	High
TCGA-AC-A7VB-01A	Cluster2	geneCluster1	-0.0362331	High	GSM540351		High	0.0408075										GSM441849	0.0108872	High
TCGA-AC-A7VC-01A	Cluster2	geneCluster2	0.0234304	High	GSM540352		High	0.0186564										GSM441850	-0.0624208	High
TCGA-AC-A8OP-01A	Cluster1	geneCluster1	-0.0559325	Low	GSM540353		High	-0.00247856										GSM441851	-0.0655328	Low
TCGA-AC-A8OQ-01A	Cluster2	geneCluster2	0.0277108	High	GSM540354		High	-0.0317122										GSM441852	-0.0844631	Low
TCGA-AC-A8OR-01A	Cluster1	geneCluster1	-0.0555723	Low	GSM540355		High	-0.00602737										GSM441853	-0.117941	Low
TCGA-AC-A8OS-01A	Cluster1	geneCluster1	-0.0659327	Low	GSM540356		High	0.0399323										GSM441854	-0.0276517	High
TCGA-AN-A03X-01A	Cluster1	geneCluster1	-0.0579806	Low	GSM540357		High	0.0319037										GSM441855	-0.0320822	High
TCGA-AN-A03Y-01A	Cluster1	geneCluster1	-0.0364118	High	GSM540358		High	-0.0216266										GSM441856	-0.0501893	High
TCGA-AN-A041-01A	Cluster1	geneCluster1	-0.0363192	High	GSM540359		High	0.0532475										GSM441857	0.0428322	High
TCGA-AN-A046-01A	Cluster1	geneCluster1	-0.0555966	Low	GSM540360		High	0.0466726										GSM441858	-0.127462	Low
TCGA-AN-A0AJ-01A	Cluster1	geneCluster1	-0.0157029	High	GSM540361		High	-0.0313879										GSM441859	-0.00811136	High
TCGA-AN-A0AK-01A	Cluster1	geneCluster1	0.00262905	High	GSM540362		High	0.0318037										GSM441860	-0.0529755	High
TCGA-AN-A0AL-01A	Cluster1	geneCluster2	0.0175157	High	GSM540363		High	-0.0427514										GSM441861	-0.0624856	High
TCGA-AN-A0AM-01A	Cluster2	geneCluster1	-0.0184881	High	GSM540364		High	-0.00716325										GSM441862	-0.0774663	Low
TCGA-AN-A0AR-01A	Cluster1	geneCluster2	0.0290762	High	GSM540365		High	-0.0196911										GSM441863	-0.0443934	High
TCGA-AN-A0AS-01A	Cluster1	geneCluster1	-0.0331884	High	GSM540366		High	0.0444792										GSM441864	-0.087049	Low
TCGA-AN-A0AT-01A	Cluster1	geneCluster2	0.0442794	High	GSM540367		High	-0.0352619										GSM441865	-0.0927145	Low
TCGA-AN-A0FD-01A	Cluster1	geneCluster1	-0.0457133	Low	GSM540368		High	0.0235162										GSM441866	0.1275	High
TCGA-AN-A0FF-01A	Cluster1	geneCluster1	-0.0544258	Low	GSM540369		High	0.0510153										GSM441867	-0.0542863	High
TCGA-AN-A0FK-01A	Cluster1	geneCluster1	-0.0576177	Low	GSM540370		High	-0.0317979										GSM441868	-0.109427	Low
TCGA-AN-A0FL-01A	Cluster1	geneCluster2	0.000927504	High	GSM540371		High	0.0130436										GSM441869	-0.0274104	High
TCGA-AN-A0FN-01A	Cluster1	geneCluster1	-0.0580952	Low	GSM540372		High	0.0384258										GSM441870	-0.102057	Low
TCGA-AN-A0FS-01A	Cluster1	geneCluster1	-0.0705634	Low	GSM540373		High	0.029566										GSM441871	-0.019048	High
TCGA-AN-A0FT-01A	Cluster1	geneCluster1	-0.0390836	High														GSM441872	-0.135099	Low
TCGA-AN-A0FV-01A	Cluster1	geneCluster1	-0.0237119	High														GSM441873	-0.11569	Low
TCGA-AN-A0FW-01A	Cluster1	geneCluster1	-0.0357031	High														GSM441874	0.0299245	High
TCGA-AN-A0FX-01A	Cluster2	geneCluster2	0.0204626	High														GSM441875	-0.0467452	High
TCGA-AN-A0FY-01A	Cluster2	geneCluster1	-0.0214023	High														GSM441876	0.0118204	High
TCGA-AN-A0FZ-01A	Cluster1	geneCluster1	-0.0389363	High														GSM441877	0.0627474	High
TCGA-AN-A0G0-01A	Cluster1	geneCluster2	0.0273709	High														GSM441878	-0.149526	Low
TCGA-AN-A0XL-01A	Cluster1	geneCluster1	-0.057088	Low														GSM441879	-0.102231	Low
TCGA-AN-A0XN-01A	Cluster1	geneCluster1	-0.0357152	High														GSM441880	-0.0839373	Low
TCGA-AN-A0XO-01A	Cluster1	geneCluster1	-0.0510508	Low														GSM441881	0.0669136	High
TCGA-AN-A0XP-01A	Cluster1	geneCluster1	-0.0716469	Low														GSM441882	-0.0918044	Low
TCGA-AN-A0XR-01A	Cluster1	geneCluster1	-0.0522101	Low														GSM441883	-0.091592	Low
TCGA-AN-A0XS-01A	Cluster1	geneCluster1	-0.0578844	Low														GSM441884	-0.105599	Low
TCGA-AN-A0XT-01A	Cluster1	geneCluster1	-0.0569481	Low														GSM441885	-0.0918698	Low
TCGA-AN-A0XU-01A	Cluster2	geneCluster2	0.0410906	High														GSM441886	-0.099969	Low
TCGA-AN-A0XV-01A	Cluster1	geneCluster1	-0.0566257	Low														GSM441887	-0.108428	Low
TCGA-AN-A0XW-01A	Cluster1	geneCluster1	-0.0375056	High														GSM441888	0.0612101	High
TCGA-AO-A03L-01A	Cluster1	geneCluster1	-0.0314898	High														GSM441889	-0.107965	Low
TCGA-AO-A03O-01A	Cluster1	geneCluster1	-0.0241162	High														GSM441890	-0.0402877	High
TCGA-AO-A03R-01A	Cluster1	geneCluster1	-0.0301573	High														GSM441891	-0.0110876	High
TCGA-AO-A03T-01A	Cluster1	geneCluster1	-0.0351139	High														GSM441892	-0.112765	Low
TCGA-AO-A03V-01A	Cluster1	geneCluster1	-0.0509697	Low														GSM441893	-0.139651	Low
TCGA-AO-A0J2-01A	Cluster2	geneCluster2	-0.00284784	High														GSM441894	-0.0847442	Low
TCGA-AO-A0J3-01A	Cluster1	geneCluster1	-0.0335832	High														GSM441895	-0.0205074	High
TCGA-AO-A0J4-01A	Cluster1	geneCluster2	0.0337036	High														GSM441896	-0.000436343	High
TCGA-AO-A0J6-01A	Cluster1	geneCluster2	0.0366787	High														GSM441897	-0.0665631	Low
TCGA-AO-A0J7-01A	Cluster1	geneCluster1	-0.0487223	Low														GSM441898	0.0198377	High
TCGA-AO-A0J8-01A	Cluster1	geneCluster1	-0.0656166	Low														GSM441899	-0.102166	Low
TCGA-AO-A0J9-01A	Cluster1	geneCluster1	-0.0379379	High														GSM441900	-0.059351	High
TCGA-AO-A0JA-01A	Cluster1	geneCluster1	-0.0342852	High														GSM441901	0.0682498	High
TCGA-AO-A0JB-01A	Cluster1	geneCluster1	-0.0309831	High														GSM441902	-0.0888239	Low
TCGA-AO-A0JC-01A	Cluster1	geneCluster1	-0.0359808	High														GSM441903	-0.0450428	High
TCGA-AO-A0JD-01A	Cluster1	geneCluster1	-0.0268681	High														GSM441904	-0.0991229	Low
TCGA-AO-A0JF-01A	Cluster1	geneCluster1	-0.0672449	Low														GSM441905	-0.0796406	Low
TCGA-AO-A0JI-01A	Cluster1	geneCluster1	-0.0494193	Low														GSM441906	-0.0801878	Low
TCGA-AO-A0JJ-01A	Cluster1	geneCluster1	-0.0586061	Low														GSM441907	-0.11141	Low
TCGA-AO-A0JL-01A	Cluster1	geneCluster2	0.0287626	High														GSM441908	-0.0622321	High
TCGA-AO-A0JM-01A	Cluster1	geneCluster1	-0.0353917	High														GSM441909	-0.0873576	Low
TCGA-AO-A124-01A	Cluster1	geneCluster2	0.0339919	High														GSM441910	-0.119951	Low
TCGA-AO-A125-01A	Cluster1	geneCluster1	-0.0694024	Low														GSM441911	-0.014457	High
TCGA-AO-A126-01A	Cluster2	geneCluster1	-0.052322	Low														GSM441912	0.0414085	High
TCGA-AO-A128-01A	Cluster1	geneCluster2	0.012695	High														GSM441913	-0.102552	Low
TCGA-AO-A129-01A	Cluster2	geneCluster2	0.0294706	High														GSM441914	-0.0868804	Low
TCGA-AO-A12B-01A	Cluster1	geneCluster1	-0.0652833	Low														GSM441915	-0.0709055	Low
TCGA-AO-A12C-01A	Cluster1	geneCluster1	-0.0628584	Low														GSM441916	-0.105842	Low
TCGA-AO-A12D-01A	Cluster1	geneCluster1	-0.0194685	High														GSM441917	-0.10344	Low
TCGA-AO-A12E-01A	Cluster1	geneCluster1	-0.0546458	Low														GSM441918	-0.135131	Low
TCGA-AO-A12F-01A	Cluster1	geneCluster2	0.0362574	High														GSM441919	0.0197468	High
TCGA-AO-A12G-01A	Cluster1	geneCluster1	-0.0543736	Low														GSM441920	-0.146252	Low
TCGA-AO-A12H-01A	Cluster1	geneCluster1	-0.0566516	Low														GSM441921	-0.049582	High
TCGA-AO-A1KO-01A	Cluster1	geneCluster1	-0.0622028	Low
TCGA-AO-A1KP-01A	Cluster1	geneCluster1	-0.049088	Low
TCGA-AO-A1KR-01A	Cluster2	geneCluster2	0.0299954	High
TCGA-AO-A1KS-01A	Cluster1	geneCluster1	-0.0340067	High
TCGA-AO-A1KT-01A	Cluster1	geneCluster1	-0.0376667	High
TCGA-AQ-A04J-01A	Cluster2	geneCluster2	0.022116	High
TCGA-AQ-A0Y5-01A	Cluster1	geneCluster1	-0.0466175	Low
TCGA-AQ-A1H2-01A	Cluster1	geneCluster1	-0.0682568	Low
TCGA-AQ-A1H3-01A	Cluster1	geneCluster1	-0.0562079	Low
TCGA-AQ-A54N-01A	Cluster2	geneCluster2	0.0290143	High
TCGA-AQ-A7U7-01A	Cluster1	geneCluster1	-0.0516403	Low
TCGA-AR-A0TP-01A	Cluster2	geneCluster2	0.0302463	High
TCGA-AR-A0TQ-01A	Cluster1	geneCluster1	-0.0212565	High
TCGA-AR-A0TR-01A	Cluster1	geneCluster1	-0.0715604	Low
TCGA-AR-A0TS-01A	Cluster1	geneCluster2	0.0287256	High
TCGA-AR-A0TT-01A	Cluster1	geneCluster1	-0.019679	High
TCGA-AR-A0TU-01A	Cluster2	geneCluster2	0.0490775	High
TCGA-AR-A0TV-01A	Cluster1	geneCluster1	-0.0362163	High
TCGA-AR-A0TW-01A	Cluster1	geneCluster1	-0.0396284	High
TCGA-AR-A0TX-01A	Cluster1	geneCluster1	-0.0181216	High
TCGA-AR-A0TY-01A	Cluster1	geneCluster1	-0.00983125	High
TCGA-AR-A0TZ-01A	Cluster1	geneCluster1	-0.0345028	High
TCGA-AR-A0U0-01A	Cluster2	geneCluster2	0.0364796	High
TCGA-AR-A0U2-01A	Cluster1	geneCluster1	0.00473949	High
TCGA-AR-A0U3-01A	Cluster1	geneCluster1	-0.0410121	High
TCGA-AR-A0U4-01A	Cluster1	geneCluster2	0.0259203	High
TCGA-AR-A1AH-01A	Cluster1	geneCluster2	0.0414588	High
TCGA-AR-A1AI-01A	Cluster2	geneCluster2	0.0383259	High
TCGA-AR-A1AJ-01A	Cluster2	geneCluster2	0.0282219	High
TCGA-AR-A1AK-01A	Cluster1	geneCluster1	-0.0560673	Low
TCGA-AR-A1AL-01A	Cluster1	geneCluster1	-0.0614224	Low
TCGA-AR-A1AM-01A	Cluster1	geneCluster1	-0.0700153	Low
TCGA-AR-A1AN-01A	Cluster1	geneCluster1	-0.0543963	Low
TCGA-AR-A1AO-01A	Cluster1	geneCluster2	-0.0106055	High
TCGA-AR-A1AP-01A	Cluster1	geneCluster1	-0.0481848	Low
TCGA-AR-A1AQ-01A	Cluster2	geneCluster2	0.0416388	High
TCGA-AR-A1AR-01A	Cluster2	geneCluster2	0.0283134	High
TCGA-AR-A1AS-01A	Cluster1	geneCluster1	-0.0497641	Low
TCGA-AR-A1AT-01A	Cluster1	geneCluster1	-0.0272604	High
TCGA-AR-A1AU-01A	Cluster1	geneCluster1	-0.0425895	High
TCGA-AR-A1AW-01A	Cluster1	geneCluster1	-0.0312498	High
TCGA-AR-A1AX-01A	Cluster1	geneCluster1	-0.0385631	High
TCGA-AR-A1AY-01A	Cluster2	geneCluster2	0.044242	High
TCGA-AR-A24H-01A	Cluster2	geneCluster1	-0.0257147	High
TCGA-AR-A24K-01A	Cluster1	geneCluster1	-0.053267	Low
TCGA-AR-A24L-01A	Cluster1	geneCluster1	-0.0428193	Low
TCGA-AR-A24M-01A	Cluster1	geneCluster1	-0.0677829	Low
TCGA-AR-A24N-01A	Cluster1	geneCluster1	-0.0465415	Low
TCGA-AR-A24O-01A	Cluster1	geneCluster1	-0.0574823	Low
TCGA-AR-A24P-01A	Cluster1	geneCluster1	-0.0526461	Low
TCGA-AR-A24Q-01A	Cluster1	geneCluster2	0.0232422	High
TCGA-AR-A24R-01A	Cluster1	geneCluster1	-0.046178	Low
TCGA-AR-A24S-01A	Cluster1	geneCluster1	-0.0322523	High
TCGA-AR-A24T-01A	Cluster1	geneCluster1	-0.0633254	Low
TCGA-AR-A24U-01A	Cluster1	geneCluster1	-0.010112	High
TCGA-AR-A24V-01A	Cluster1	geneCluster1	-0.0525058	Low
TCGA-AR-A24W-01A	Cluster1	geneCluster1	-0.0682754	Low
TCGA-AR-A24X-01A	Cluster1	geneCluster1	-0.0564279	Low
TCGA-AR-A24Z-01A	Cluster1	geneCluster1	-0.0468109	Low
TCGA-AR-A250-01A	Cluster1	geneCluster1	-0.0336298	High
TCGA-AR-A251-01A	Cluster1	geneCluster2	0.0286212	High
TCGA-AR-A252-01A	Cluster1	geneCluster1	-0.0419037	High
TCGA-AR-A254-01A	Cluster1	geneCluster1	-0.0273396	High
TCGA-AR-A255-01A	Cluster1	geneCluster1	-0.0489404	Low
TCGA-AR-A256-01A	Cluster2	geneCluster2	0.0363309	High
TCGA-AR-A2LE-01A	Cluster1	geneCluster1	-0.0629278	Low
TCGA-AR-A2LH-01A	Cluster2	geneCluster1	-0.0334469	High
TCGA-AR-A2LJ-01A	Cluster1	geneCluster1	-0.0523689	Low
TCGA-AR-A2LK-01A	Cluster1	geneCluster1	-0.039813	High
TCGA-AR-A2LL-01A	Cluster1	geneCluster1	-0.0562657	Low
TCGA-AR-A2LM-01A	Cluster1	geneCluster1	-0.0687412	Low
TCGA-AR-A2LN-01A	Cluster1	geneCluster1	-0.0721777	Low
TCGA-AR-A2LO-01A	Cluster1	geneCluster1	-0.0415166	High
TCGA-AR-A2LQ-01A	Cluster1	geneCluster1	-0.0486085	Low
TCGA-AR-A2LR-01A	Cluster2	geneCluster2	0.0243381	High
TCGA-B6-A0I1-01A	Cluster2	geneCluster2	0.0371371	High
TCGA-B6-A0I5-01A	Cluster1	geneCluster1	-0.0569516	Low
TCGA-B6-A0I6-01A	Cluster2	geneCluster2	0.0401889	High
TCGA-B6-A0IA-01A	Cluster1	geneCluster1	-0.0532222	Low
TCGA-B6-A0IC-01A	Cluster1	geneCluster1	-0.0654003	Low
TCGA-B6-A0IE-01A	Cluster1	geneCluster1	-0.0364796	High
TCGA-B6-A0IH-01A	Cluster1	geneCluster1	-0.0693304	Low
TCGA-B6-A0IJ-01A	Cluster1	geneCluster2	0.042134	High
TCGA-B6-A0IK-01A	Cluster1	geneCluster1	-0.0151619	High
TCGA-B6-A0IM-01A	Cluster1	geneCluster1	-0.0448435	Low
TCGA-B6-A0IN-01A	Cluster1	geneCluster1	-0.0297265	High
TCGA-B6-A0IO-01A	Cluster1	geneCluster1	-0.0502546	Low
TCGA-B6-A0IP-01A	Cluster1	geneCluster1	-0.0618358	Low
TCGA-B6-A0IQ-01A	Cluster2	geneCluster2	0.0404758	High
TCGA-B6-A0RE-01A	Cluster2	geneCluster2	0.0387208	High
TCGA-B6-A0RG-01A	Cluster1	geneCluster1	-0.0439444	Low
TCGA-B6-A0RH-01A	Cluster1	geneCluster1	-0.0350487	High
TCGA-B6-A0RI-01A	Cluster1	geneCluster1	-0.0502186	Low
TCGA-B6-A0RL-01A	Cluster1	geneCluster1	-0.031138	High
TCGA-B6-A0RN-01A	Cluster1	geneCluster1	-0.0722438	Low
TCGA-B6-A0RO-01A	Cluster1	geneCluster1	-0.0657897	Low
TCGA-B6-A0RP-01A	Cluster1	geneCluster1	-0.072439	Low
TCGA-B6-A0RQ-01A	Cluster1	geneCluster1	-0.0689428	Low
TCGA-B6-A0RS-01A	Cluster1	geneCluster1	-0.0051829	High
TCGA-B6-A0RU-01A	Cluster2	geneCluster2	0.0194468	High
TCGA-B6-A0RV-01A	Cluster1	geneCluster1	-0.0560314	Low
TCGA-B6-A0WT-01A	Cluster1	geneCluster1	-0.0532913	Low
TCGA-B6-A0WV-01A	Cluster1	geneCluster1	-0.0449554	Low
TCGA-B6-A0WW-01A	Cluster1	geneCluster1	-0.037492	High
TCGA-B6-A0WX-01A	Cluster2	geneCluster2	0.00636098	High
TCGA-B6-A0WY-01A	Cluster1	geneCluster1	-0.0440366	Low
TCGA-B6-A0WZ-01A	Cluster1	geneCluster1	-0.0615498	Low
TCGA-B6-A0X0-01A	Cluster1	geneCluster1	-0.0604035	Low
TCGA-B6-A0X1-01A	Cluster2	geneCluster2	0.0369527	High
TCGA-B6-A0X4-01A	Cluster1	geneCluster1	-0.0638564	Low
TCGA-B6-A0X5-01A	Cluster1	geneCluster1	-0.028111	High
TCGA-B6-A1KF-01A	Cluster1	geneCluster2	0.0328392	High
TCGA-B6-A1KI-01A	Cluster1	geneCluster1	-0.0756327	Low
TCGA-B6-A1KN-01A	Cluster1	geneCluster1	-0.023044	High
TCGA-B6-A2IU-01A	Cluster1	geneCluster1	-0.061964	Low
TCGA-B6-A400-01A	Cluster2	geneCluster2	0.0387692	High
TCGA-B6-A401-01A	Cluster1	geneCluster1	-0.05183	Low
TCGA-B6-A402-01A	Cluster1	geneCluster2	0.0386951	High
TCGA-B6-A408-01A	Cluster1	geneCluster1	-0.056004	Low
TCGA-B6-A409-01A	Cluster1	geneCluster2	0.0262783	High
TCGA-B6-A40B-01A	Cluster1	geneCluster1	-0.0556546	Low
TCGA-B6-A40C-01A	Cluster1	geneCluster1	-0.0399157	High
TCGA-BH-A0AU-01A	Cluster1	geneCluster1	-0.0476313	Low
TCGA-BH-A0AV-01A	Cluster2	geneCluster2	0.0272412	High
TCGA-BH-A0AW-01A	Cluster1	geneCluster1	-0.0165243	High
TCGA-BH-A0AY-01A	Cluster1	geneCluster1	-0.0349081	High
TCGA-BH-A0AZ-01A	Cluster1	geneCluster1	-0.0572431	Low
TCGA-BH-A0B0-01A	Cluster1	geneCluster1	-0.0550252	Low
TCGA-BH-A0B1-01A	Cluster1	geneCluster1	-0.0522771	Low
TCGA-BH-A0B3-01A	Cluster2	geneCluster2	0.0364792	High
TCGA-BH-A0B6-01A	Cluster1	geneCluster1	-0.0483872	Low
TCGA-BH-A0B7-01A	Cluster1	geneCluster1	-0.0280365	High
TCGA-BH-A0B8-01A	Cluster1	geneCluster1	-0.0483553	Low
TCGA-BH-A0B9-01A	Cluster2	geneCluster2	0.0351378	High
TCGA-BH-A0BA-01A	Cluster1	geneCluster1	-0.0514803	Low
TCGA-BH-A0BC-01A	Cluster1	geneCluster1	-0.0450669	Low
TCGA-BH-A0BD-01A	Cluster1	geneCluster1	-0.0394719	High
TCGA-BH-A0BF-01A	Cluster1	geneCluster1	-0.0322659	High
TCGA-BH-A0BG-01A	Cluster1	geneCluster2	0.028237	High
TCGA-BH-A0BJ-01A	Cluster1	geneCluster1	-0.0620198	Low
TCGA-BH-A0BL-01A	Cluster2	geneCluster2	0.0136906	High
TCGA-BH-A0BM-01A	Cluster1	geneCluster1	-0.0728374	Low
TCGA-BH-A0BO-01A	Cluster1	geneCluster1	-0.0724794	Low
TCGA-BH-A0BP-01A	Cluster1	geneCluster1	-0.0511986	Low
TCGA-BH-A0BQ-01A	Cluster1	geneCluster1	-0.0590908	Low
TCGA-BH-A0BR-01A	Cluster2	geneCluster1	-0.0288699	High
TCGA-BH-A0BT-01A	Cluster1	geneCluster1	-0.0543722	Low
TCGA-BH-A0BV-01A	Cluster1	geneCluster1	-0.0561792	Low
TCGA-BH-A0BW-01A	Cluster1	geneCluster2	0.0196371	High
TCGA-BH-A0BZ-01A	Cluster1	geneCluster1	-0.0100996	High
TCGA-BH-A0C0-01A	Cluster1	geneCluster1	-0.0309414	High
TCGA-BH-A0C3-01A	Cluster1	geneCluster1	-0.0375149	High
TCGA-BH-A0DE-01A	Cluster1	geneCluster1	-0.0601886	Low
TCGA-BH-A0DG-01A	Cluster1	geneCluster1	-0.0453663	Low
TCGA-BH-A0DH-01A	Cluster1	geneCluster1	-0.0623117	Low
TCGA-BH-A0DI-01A	Cluster1	geneCluster1	-0.0487103	Low
TCGA-BH-A0DK-01A	Cluster1	geneCluster1	-0.0336349	High
TCGA-BH-A0DL-01A	Cluster1	geneCluster2	0.0181907	High
TCGA-BH-A0DP-01A	Cluster1	geneCluster1	-0.063365	Low
TCGA-BH-A0DQ-01A	Cluster1	geneCluster1	-0.0504361	Low
TCGA-BH-A0DS-01A	Cluster1	geneCluster1	-0.0629193	Low
TCGA-BH-A0DT-01A	Cluster1	geneCluster1	-0.0650479	Low
TCGA-BH-A0DV-01A	Cluster1	geneCluster1	-0.067083	Low
TCGA-BH-A0DX-01A	Cluster1	geneCluster1	-0.043193	Low
TCGA-BH-A0DZ-01A	Cluster1	geneCluster1	-0.0214205	High
TCGA-BH-A0E0-01A	Cluster2	geneCluster2	0.0295055	High
TCGA-BH-A0E1-01A	Cluster1	geneCluster1	-0.0486154	Low
TCGA-BH-A0E2-01A	Cluster2	geneCluster1	-0.0321737	High
TCGA-BH-A0E6-01A	Cluster2	geneCluster2	0.0238067	High
TCGA-BH-A0E7-01A	Cluster1	geneCluster1	-0.0677164	Low
TCGA-BH-A0EA-01A	Cluster1	geneCluster1	-0.0712911	Low
TCGA-BH-A0EB-01A	Cluster1	geneCluster1	-0.0664036	Low
TCGA-BH-A0EE-01A	Cluster2	geneCluster2	0.00659429	High
TCGA-BH-A0EI-01A	Cluster1	geneCluster1	-0.0554775	Low
TCGA-BH-A0GY-01A	Cluster1	geneCluster1	-0.0344934	High
TCGA-BH-A0GZ-01A	Cluster1	geneCluster1	-0.0500283	Low
TCGA-BH-A0H0-01A	Cluster1	geneCluster1	-0.0440787	Low
TCGA-BH-A0H3-01A	Cluster1	geneCluster1	-0.0624375	Low
TCGA-BH-A0H5-01A	Cluster1	geneCluster1	-0.0544767	Low
TCGA-BH-A0H6-01A	Cluster1	geneCluster1	-0.0572495	Low
TCGA-BH-A0H7-01A	Cluster1	geneCluster1	-0.0371525	High
TCGA-BH-A0H9-01A	Cluster1	geneCluster1	-0.0457556	Low
TCGA-BH-A0HA-01A	Cluster1	geneCluster1	-0.0571511	Low
TCGA-BH-A0HB-01A	Cluster1	geneCluster1	-0.0343275	High
TCGA-BH-A0HF-01A	Cluster1	geneCluster1	-0.0531984	Low
TCGA-BH-A0HI-01A	Cluster1	geneCluster1	-0.0725231	Low
TCGA-BH-A0HK-01A	Cluster1	geneCluster1	-0.05153	Low
TCGA-BH-A0HL-01A	Cluster1	geneCluster1	-0.0391893	High
TCGA-BH-A0HN-01A	Cluster1	geneCluster1	-0.0674525	Low
TCGA-BH-A0HO-01A	Cluster1	geneCluster1	-0.0677351	Low
TCGA-BH-A0HP-01A	Cluster1	geneCluster1	-0.053838	Low
TCGA-BH-A0HQ-01A	Cluster1	geneCluster1	-0.0670943	Low
TCGA-BH-A0HU-01A	Cluster2	geneCluster1	-0.0327769	High
TCGA-BH-A0HW-01A	Cluster1	geneCluster1	-0.0468205	Low
TCGA-BH-A0HX-01A	Cluster1	geneCluster1	-0.0393807	High
TCGA-BH-A0HY-01A	Cluster1	geneCluster1	-0.0246964	High
TCGA-BH-A0RX-01A	Cluster1	geneCluster2	0.0199164	High
TCGA-BH-A0W5-01A	Cluster1	geneCluster1	-0.0632061	Low
TCGA-BH-A0W7-01A	Cluster1	geneCluster1	-0.0498247	Low
TCGA-BH-A0WA-01A	Cluster2	geneCluster2	0.0338142	High
TCGA-BH-A18F-01A	Cluster1	geneCluster1	-0.0353716	High
TCGA-BH-A18G-01A	Cluster1	geneCluster2	0.01601	High
TCGA-BH-A18H-01A	Cluster1	geneCluster1	-0.0560276	Low
TCGA-BH-A18I-01A	Cluster1	geneCluster1	-0.0560237	Low
TCGA-BH-A18L-01A	Cluster1	geneCluster1	-0.0281185	High
TCGA-BH-A18M-01A	Cluster1	geneCluster1	-0.0585663	Low
TCGA-BH-A18N-01A	Cluster1	geneCluster1	-0.0627554	Low
TCGA-BH-A18Q-01A	Cluster2	geneCluster2	0.00583023	High
TCGA-BH-A18R-01A	Cluster1	geneCluster1	-0.0101356	High
TCGA-BH-A18S-01A	Cluster1	geneCluster1	-0.0759885	Low
TCGA-BH-A18U-01A	Cluster1	geneCluster1	-0.0243437	High
TCGA-BH-A18V-01A	Cluster1	geneCluster2	0.0430101	High
TCGA-BH-A1EN-01A	Cluster1	geneCluster1	-0.0256155	High
TCGA-BH-A28O-01A	Cluster1	geneCluster1	-0.0663096	Low
TCGA-BH-A2L8-01A	Cluster1	geneCluster1	-0.0490667	Low
TCGA-BH-A42T-01A	Cluster2	geneCluster1	-0.0309364	High
TCGA-BH-A42U-01A	Cluster1	geneCluster1	-0.0566271	Low
TCGA-BH-A42V-01A	Cluster1	geneCluster1	-0.0635834	Low
TCGA-BH-A5IZ-01A	Cluster2	geneCluster2	0.0461477	High
TCGA-BH-A5J0-01A	Cluster1	geneCluster1	-0.0455937	Low
TCGA-BH-A6R8-01A	Cluster1	geneCluster1	-0.0608617	Low
TCGA-BH-A6R9-01A	Cluster1	geneCluster2	-0.00389444	High
TCGA-BH-A8FY-01A	Cluster1	geneCluster1	-0.0644988	Low
TCGA-BH-A8FZ-01A	Cluster1	geneCluster1	-0.0576565	Low
TCGA-BH-A8G0-01A	Cluster1	geneCluster1	-0.0758236	Low
TCGA-BH-AB28-01A	Cluster1	geneCluster1	-0.0535727	Low
TCGA-C8-A12L-01A	Cluster1	geneCluster2	0.00976124	High
TCGA-C8-A12M-01A	Cluster1	geneCluster1	-0.0381751	High
TCGA-C8-A12N-01A	Cluster1	geneCluster1	-0.0638813	Low
TCGA-C8-A12O-01A	Cluster1	geneCluster1	-0.0450231	Low
TCGA-C8-A12P-01A	Cluster2	geneCluster1	0.00014204	High
TCGA-C8-A12U-01A	Cluster1	geneCluster1	-0.00609657	High
TCGA-C8-A12W-01A	Cluster1	geneCluster1	-0.0306378	High
TCGA-C8-A12X-01A	Cluster1	geneCluster1	-0.0510832	Low
TCGA-C8-A12Y-01A	Cluster1	geneCluster1	-0.0491499	Low
TCGA-C8-A12Z-01A	Cluster1	geneCluster1	-0.0257574	High
TCGA-C8-A130-01A	Cluster1	geneCluster1	-0.0130067	High
TCGA-C8-A131-01A	Cluster2	geneCluster2	0.0102372	High
TCGA-C8-A132-01A	Cluster1	geneCluster1	-0.0360643	High
TCGA-C8-A134-01A	Cluster2	geneCluster2	0.0319085	High
TCGA-C8-A135-01A	Cluster1	geneCluster1	-0.00158801	High
TCGA-C8-A137-01A	Cluster1	geneCluster1	-0.00333934	High
TCGA-C8-A138-01A	Cluster1	geneCluster1	-0.0284383	High
TCGA-C8-A1HE-01A	Cluster1	geneCluster1	-0.0705617	Low
TCGA-C8-A1HF-01A	Cluster2	geneCluster1	-0.00125988	High
TCGA-C8-A1HG-01A	Cluster1	geneCluster1	-0.0145576	High
TCGA-C8-A1HI-01A	Cluster1	geneCluster1	-0.0553856	Low
TCGA-C8-A1HJ-01A	Cluster2	geneCluster2	0.0480963	High
TCGA-C8-A1HK-01A	Cluster1	geneCluster1	-0.00987313	High
TCGA-C8-A1HL-01A	Cluster1	geneCluster1	-0.0250231	High
TCGA-C8-A1HM-01A	Cluster1	geneCluster1	-0.0162004	High
TCGA-C8-A1HN-01A	Cluster1	geneCluster1	-0.0295981	High
TCGA-C8-A1HO-01A	Cluster1	geneCluster1	-0.0377414	High
TCGA-C8-A26V-01A	Cluster1	geneCluster1	-0.0446447	Low
TCGA-C8-A26W-01A	Cluster1	geneCluster1	-0.0331784	High
TCGA-C8-A26X-01A	Cluster2	geneCluster1	-0.016574	High
TCGA-C8-A26Y-01A	Cluster2	geneCluster2	-0.00259177	High
TCGA-C8-A26Z-01A	Cluster1	geneCluster1	-0.0513313	Low
TCGA-C8-A273-01A	Cluster1	geneCluster1	-0.0344514	High
TCGA-C8-A274-01A	Cluster1	geneCluster1	-0.0499242	Low
TCGA-C8-A275-01A	Cluster2	geneCluster1	-0.00105816	High
TCGA-C8-A278-01A	Cluster1	geneCluster1	-0.00903019	High
TCGA-C8-A27A-01A	Cluster1	geneCluster1	-0.0160872	High
TCGA-C8-A27B-01A	Cluster2	geneCluster2	0.0383478	High
TCGA-C8-A3M7-01A	Cluster1	geneCluster1	-0.0404529	High
TCGA-C8-A3M8-01A	Cluster1	geneCluster1	-0.0411771	High
TCGA-C8-A8HP-01A	Cluster1	geneCluster1	-0.00392535	High
TCGA-C8-A8HQ-01A	Cluster1	geneCluster1	-0.0228627	High
TCGA-C8-A8HR-01A	Cluster1	geneCluster1	-0.0292483	High
TCGA-D8-A13Y-01A	Cluster1	geneCluster1	0.00657889	High
TCGA-D8-A13Z-01A	Cluster2	geneCluster2	0.0126083	High
TCGA-D8-A140-01A	Cluster1	geneCluster1	-0.053742	Low
TCGA-D8-A141-01A	Cluster1	geneCluster1	-0.0557046	Low
TCGA-D8-A142-01A	Cluster1	geneCluster2	0.0111924	High
TCGA-D8-A143-01A	Cluster1	geneCluster2	0.0257227	High
TCGA-D8-A145-01A	Cluster1	geneCluster1	-0.0582498	Low
TCGA-D8-A146-01A	Cluster1	geneCluster1	-0.0683185	Low
TCGA-D8-A147-01A	Cluster2	geneCluster2	0.0301529	High
TCGA-D8-A1J8-01A	Cluster1	geneCluster1	-0.0230562	High
TCGA-D8-A1J9-01A	Cluster1	geneCluster1	-0.0363396	High
TCGA-D8-A1JA-01A	Cluster1	geneCluster1	-0.0266383	High
TCGA-D8-A1JB-01A	Cluster1	geneCluster1	-0.0579724	Low
TCGA-D8-A1JC-01A	Cluster1	geneCluster1	-0.0306887	High
TCGA-D8-A1JD-01A	Cluster1	geneCluster1	-0.0441742	Low
TCGA-D8-A1JE-01A	Cluster1	geneCluster1	-0.0619109	Low
TCGA-D8-A1JF-01A	Cluster1	geneCluster1	-0.0288099	High
TCGA-D8-A1JH-01A	Cluster1	geneCluster1	-0.068494	Low
TCGA-D8-A1JI-01A	Cluster1	geneCluster1	-0.0729092	Low
TCGA-D8-A1JJ-01A	Cluster1	geneCluster1	-0.027894	High
TCGA-D8-A1JK-01A	Cluster1	geneCluster2	-0.0026342	High
TCGA-D8-A1JL-01A	Cluster2	geneCluster2	0.0181663	High
TCGA-D8-A1JM-01A	Cluster2	geneCluster2	0.0350458	High
TCGA-D8-A1JN-01A	Cluster1	geneCluster1	-0.0555293	Low
TCGA-D8-A1JP-01A	Cluster2	geneCluster1	-0.0433111	Low
TCGA-D8-A1JS-01A	Cluster1	geneCluster1	-0.0700418	Low
TCGA-D8-A1JT-01A	Cluster1	geneCluster1	-0.0523294	Low
TCGA-D8-A1JU-01A	Cluster1	geneCluster1	-0.0746194	Low
TCGA-D8-A1X5-01A	Cluster1	geneCluster1	-0.0553506	Low
TCGA-D8-A1X6-01A	Cluster1	geneCluster1	-0.0504913	Low
TCGA-D8-A1X7-01A	Cluster1	geneCluster1	-0.0591117	Low
TCGA-D8-A1X8-01A	Cluster1	geneCluster1	-0.0654867	Low
TCGA-D8-A1XA-01A	Cluster1	geneCluster1	-0.0602479	Low
TCGA-D8-A1XB-01A	Cluster1	geneCluster1	-0.0559595	Low
TCGA-D8-A1XD-01A	Cluster1	geneCluster1	-0.0491767	Low
TCGA-D8-A1XG-01A	Cluster1	geneCluster1	-0.0559936	Low
TCGA-D8-A1XJ-01A	Cluster2	geneCluster1	-0.00934106	High
TCGA-D8-A1XK-01A	Cluster2	geneCluster2	0.0486203	High
TCGA-D8-A1XL-01A	Cluster1	geneCluster1	-0.0242055	High
TCGA-D8-A1XM-01A	Cluster1	geneCluster1	-0.0506937	Low
TCGA-D8-A1XO-01A	Cluster1	geneCluster1	-0.064285	Low
TCGA-D8-A1XQ-01A	Cluster1	geneCluster2	0.0223061	High
TCGA-D8-A1XR-01A	Cluster1	geneCluster1	-0.0576258	Low
TCGA-D8-A1XT-01A	Cluster1	geneCluster1	-0.00465124	High
TCGA-D8-A1XU-01A	Cluster1	geneCluster1	-0.0646461	Low
TCGA-D8-A1XV-01A	Cluster1	geneCluster1	-0.0625259	Low
TCGA-D8-A1XW-01A	Cluster1	geneCluster2	0.0015696	High
TCGA-D8-A1XZ-01A	Cluster1	geneCluster1	-0.0236148	High
TCGA-D8-A1Y2-01A	Cluster1	geneCluster1	-0.0403233	High
TCGA-D8-A1Y3-01A	Cluster1	geneCluster1	-0.00235389	High
TCGA-D8-A27E-01A	Cluster1	geneCluster1	-0.0740998	Low
TCGA-D8-A27F-01A	Cluster2	geneCluster2	0.0405114	High
TCGA-D8-A27G-01A	Cluster1	geneCluster1	-0.0486656	Low
TCGA-D8-A27H-01A	Cluster2	geneCluster2	0.0233762	High
TCGA-D8-A27I-01A	Cluster1	geneCluster1	-0.0580047	Low
TCGA-D8-A27K-01A	Cluster1	geneCluster1	-0.0645454	Low
TCGA-D8-A27L-01A	Cluster1	geneCluster1	-0.0632779	Low
TCGA-D8-A27M-01A	Cluster2	geneCluster2	0.0208002	High
TCGA-D8-A27N-01A	Cluster1	geneCluster1	-0.0316667	High
TCGA-D8-A27P-01A	Cluster1	geneCluster1	-0.0713944	Low
TCGA-D8-A27R-01A	Cluster1	geneCluster1	-0.0283454	High
TCGA-D8-A27T-01A	Cluster1	geneCluster1	-0.0563482	Low
TCGA-D8-A27V-01A	Cluster1	geneCluster1	-0.0660648	Low
TCGA-D8-A27W-01A	Cluster1	geneCluster1	-0.0207109	High
TCGA-D8-A3Z5-01A	Cluster1	geneCluster1	-0.0727635	Low
TCGA-D8-A3Z6-01A	Cluster1	geneCluster1	-0.0723545	Low
TCGA-D8-A4Z1-01A	Cluster1	geneCluster1	-0.0706281	Low
TCGA-D8-A73U-01A	Cluster1	geneCluster1	-0.0588517	Low
TCGA-D8-A73W-01A	Cluster1	geneCluster1	-0.0557108	Low
TCGA-D8-A73X-01A	Cluster1	geneCluster1	-0.0671585	Low
TCGA-E2-A105-01A	Cluster1	geneCluster1	-0.0356003	High
TCGA-E2-A106-01A	Cluster1	geneCluster1	-0.0634169	Low
TCGA-E2-A107-01A	Cluster1	geneCluster1	-0.0430248	Low
TCGA-E2-A108-01A	Cluster1	geneCluster1	-0.0370787	High
TCGA-E2-A109-01A	Cluster1	geneCluster1	-0.0198243	High
TCGA-E2-A10A-01A	Cluster1	geneCluster1	-0.0458291	Low
TCGA-E2-A10C-01A	Cluster1	geneCluster1	-0.0364148	High
TCGA-E2-A10E-01A	Cluster1	geneCluster1	-0.0614597	Low
TCGA-E2-A10F-01A	Cluster1	geneCluster1	-0.0538863	Low
TCGA-E2-A14N-01A	Cluster2	geneCluster2	0.0440215	High
TCGA-E2-A14O-01A	Cluster1	geneCluster1	-0.0551898	Low
TCGA-E2-A14P-01A	Cluster1	geneCluster1	0.00841289	High
TCGA-E2-A14Q-01A	Cluster1	geneCluster1	-0.06012	Low
TCGA-E2-A14R-01A	Cluster2	geneCluster2	0.0391519	High
TCGA-E2-A14T-01A	Cluster1	geneCluster1	-0.038901	High
TCGA-E2-A14U-01A	Cluster1	geneCluster1	-0.0799632	Low
TCGA-E2-A14V-01A	Cluster1	geneCluster1	-0.0242177	High
TCGA-E2-A14X-01A	Cluster2	geneCluster2	0.029541	High
TCGA-E2-A14Y-01A	Cluster2	geneCluster2	0.0453562	High
TCGA-E2-A14Z-01A	Cluster1	geneCluster1	-0.0394933	High
TCGA-E2-A150-01A	Cluster1	geneCluster2	0.0236229	High
TCGA-E2-A152-01A	Cluster1	geneCluster1	-0.0270709	High
TCGA-E2-A153-01A	Cluster1	geneCluster1	-0.0685639	Low
TCGA-E2-A154-01A	Cluster1	geneCluster1	-0.0629961	Low
TCGA-E2-A155-01A	Cluster1	geneCluster1	-0.036091	High
TCGA-E2-A156-01A	Cluster1	geneCluster1	-0.0689433	Low
TCGA-E2-A158-01A	Cluster2	geneCluster2	0.0310619	High
TCGA-E2-A159-01A	Cluster2	geneCluster2	0.0198111	High
TCGA-E2-A15A-01A	Cluster1	geneCluster1	-0.0300441	High
TCGA-E2-A15C-01A	Cluster1	geneCluster1	-0.06748	Low
TCGA-E2-A15D-01A	Cluster1	geneCluster1	-0.0635714	Low
TCGA-E2-A15E-01A	Cluster1	geneCluster1	-0.0569575	Low
TCGA-E2-A15F-01A	Cluster1	geneCluster1	-0.0530815	Low
TCGA-E2-A15G-01A	Cluster1	geneCluster1	-0.078924	Low
TCGA-E2-A15H-01A	Cluster1	geneCluster1	-0.0448891	Low
TCGA-E2-A15I-01A	Cluster1	geneCluster1	-0.0756721	Low
TCGA-E2-A15J-01A	Cluster1	geneCluster1	-0.0560235	Low
TCGA-E2-A15K-01A	Cluster1	geneCluster1	-0.0511341	Low
TCGA-E2-A15L-01A	Cluster1	geneCluster1	-0.0559977	Low
TCGA-E2-A15M-01A	Cluster1	geneCluster1	-0.0360933	High
TCGA-E2-A15O-01A	Cluster1	geneCluster1	-0.0369342	High
TCGA-E2-A15P-01A	Cluster1	geneCluster1	-0.0697053	Low
TCGA-E2-A15R-01A	Cluster1	geneCluster1	-0.0407684	High
TCGA-E2-A15S-01A	Cluster1	geneCluster1	-0.0186025	High
TCGA-E2-A15T-01A	Cluster1	geneCluster1	-0.0511488	Low
TCGA-E2-A1AZ-01A	Cluster2	geneCluster2	0.0310757	High
TCGA-E2-A1B0-01A	Cluster1	geneCluster2	0.00892871	High
TCGA-E2-A1B1-01A	Cluster1	geneCluster1	-0.0456706	Low
TCGA-E2-A1B4-01A	Cluster1	geneCluster1	-0.0782447	Low
TCGA-E2-A1B5-01A	Cluster1	geneCluster1	-0.0521445	Low
TCGA-E2-A1B6-01A	Cluster1	geneCluster2	0.0293147	High
TCGA-E2-A1BD-01A	Cluster1	geneCluster1	-0.0588464	Low
TCGA-E2-A1IE-01A	Cluster1	geneCluster1	-0.0506837	Low
TCGA-E2-A1IF-01A	Cluster1	geneCluster1	-0.0498668	Low
TCGA-E2-A1IG-01A	Cluster1	geneCluster1	-0.0475725	Low
TCGA-E2-A1IH-01A	Cluster1	geneCluster1	-0.0471593	Low
TCGA-E2-A1II-01A	Cluster2	geneCluster2	0.0353835	High
TCGA-E2-A1IJ-01A	Cluster1	geneCluster1	-0.062276	Low
TCGA-E2-A1IK-01A	Cluster1	geneCluster1	-0.063751	Low
TCGA-E2-A1IL-01A	Cluster1	geneCluster1	-0.0689708	Low
TCGA-E2-A1IN-01A	Cluster1	geneCluster1	-0.0572472	Low
TCGA-E2-A1IO-01A	Cluster1	geneCluster1	-0.0561582	Low
TCGA-E2-A1IU-01A	Cluster1	geneCluster1	-0.0724232	Low
TCGA-E2-A1L6-01A	Cluster1	geneCluster1	-0.0684896	Low
TCGA-E2-A1L7-01A	Cluster2	geneCluster1	-0.016413	High
TCGA-E2-A1L8-01A	Cluster1	geneCluster1	-0.0669278	Low
TCGA-E2-A1L9-01A	Cluster1	geneCluster1	-0.0522683	Low
TCGA-E2-A1LA-01A	Cluster1	geneCluster1	-0.0421739	High
TCGA-E2-A1LB-01A	Cluster1	geneCluster1	-0.038142	High
TCGA-E2-A1LE-01A	Cluster1	geneCluster1	-0.00251656	High
TCGA-E2-A1LG-01A	Cluster2	geneCluster2	0.0277451	High
TCGA-E2-A1LH-01A	Cluster1	geneCluster2	0.0270335	High
TCGA-E2-A1LK-01A	Cluster2	geneCluster2	0.0441534	High
TCGA-E2-A1LL-01A	Cluster1	geneCluster2	0.0200585	High
TCGA-E2-A1LS-01A	Cluster1	geneCluster2	0.0114133	High
TCGA-E2-A2P5-01A	Cluster1	geneCluster1	-0.0279398	High
TCGA-E2-A2P6-01A	Cluster1	geneCluster1	-0.0556076	Low
TCGA-E2-A56Z-01A	Cluster1	geneCluster1	-0.0329336	High
TCGA-E2-A570-01A	Cluster1	geneCluster1	-0.0566638	Low
TCGA-E2-A572-01A	Cluster1	geneCluster1	-0.0698255	Low
TCGA-E2-A573-01A	Cluster2	geneCluster2	0.0401256	High
TCGA-E2-A574-01A	Cluster2	geneCluster2	0.0441863	High
TCGA-E2-A576-01A	Cluster1	geneCluster1	-0.0377228	High
TCGA-E2-A9RU-01A	Cluster2	geneCluster1	-0.0140003	High
TCGA-E9-A1N3-01A	Cluster1	geneCluster1	-0.0514271	Low
TCGA-E9-A1N4-01A	Cluster1	geneCluster1	-0.0577765	Low
TCGA-E9-A1N5-01A	Cluster1	geneCluster1	-0.0519965	Low
TCGA-E9-A1N6-01A	Cluster1	geneCluster1	-0.016287	High
TCGA-E9-A1N8-01A	Cluster2	geneCluster2	0.030135	High
TCGA-E9-A1N9-01A	Cluster1	geneCluster1	-0.00955761	High
TCGA-E9-A1NA-01A	Cluster1	geneCluster1	-0.0219455	High
TCGA-E9-A1NC-01A	Cluster1	geneCluster2	0.0263808	High
TCGA-E9-A1ND-01A	Cluster2	geneCluster2	0.0176659	High
TCGA-E9-A1NE-01A	Cluster1	geneCluster1	-0.0415954	High
TCGA-E9-A1NF-01A	Cluster1	geneCluster1	-0.0426745	Low
TCGA-E9-A1NG-01A	Cluster1	geneCluster1	-0.0503437	Low
TCGA-E9-A1NH-01A	Cluster1	geneCluster1	-0.0654757	Low
TCGA-E9-A1NI-01A	Cluster1	geneCluster1	-0.0548217	Low
TCGA-E9-A1QZ-01A	Cluster1	geneCluster1	-0.0470495	Low
TCGA-E9-A1R3-01A	Cluster1	geneCluster1	-0.0729943	Low
TCGA-E9-A1R4-01A	Cluster2	geneCluster1	-0.042587	High
TCGA-E9-A1R5-01A	Cluster1	geneCluster1	-0.0607287	Low
TCGA-E9-A1R6-01A	Cluster1	geneCluster1	-0.0518375	Low
TCGA-E9-A1R7-01A	Cluster1	geneCluster1	-0.0395768	High
TCGA-E9-A1RA-01A	Cluster1	geneCluster1	-0.057771	Low
TCGA-E9-A1RB-01A	Cluster2	geneCluster1	-0.0270348	High
TCGA-E9-A1RC-01A	Cluster1	geneCluster1	-0.055153	Low
TCGA-E9-A1RD-01A	Cluster1	geneCluster1	-0.069764	Low
TCGA-E9-A1RE-01A	Cluster1	geneCluster1	-0.0441677	Low
TCGA-E9-A1RF-01A	Cluster1	geneCluster1	-0.0379315	High
TCGA-E9-A1RG-01A	Cluster1	geneCluster1	-0.0380048	High
TCGA-E9-A1RH-01A	Cluster1	geneCluster2	0.00111048	High
TCGA-E9-A1RI-01A	Cluster1	geneCluster1	-0.0624934	Low
TCGA-E9-A226-01A	Cluster1	geneCluster1	-0.0415334	High
TCGA-E9-A227-01A	Cluster1	geneCluster1	-0.0633239	Low
TCGA-E9-A228-01A	Cluster1	geneCluster1	-0.022053	High
TCGA-E9-A229-01A	Cluster1	geneCluster1	-0.0525875	Low
TCGA-E9-A22A-01A	Cluster1	geneCluster1	-0.0209968	High
TCGA-E9-A22B-01A	Cluster1	geneCluster1	-0.038103	High
TCGA-E9-A22D-01A	Cluster1	geneCluster1	-0.0332861	High
TCGA-E9-A22E-01A	Cluster1	geneCluster1	-0.0460943	Low
TCGA-E9-A22G-01A	Cluster2	geneCluster2	0.0491996	High
TCGA-E9-A22H-01A	Cluster1	geneCluster1	-0.0559028	Low
TCGA-E9-A243-01A	Cluster2	geneCluster2	0.00240411	High
TCGA-E9-A244-01A	Cluster1	geneCluster2	0.0355278	High
TCGA-E9-A245-01A	Cluster1	geneCluster1	-0.0564123	Low
TCGA-E9-A247-01A	Cluster1	geneCluster1	-0.0310286	High
TCGA-E9-A248-01A	Cluster1	geneCluster2	0.00629281	High
TCGA-E9-A249-01A	Cluster1	geneCluster1	-0.057212	Low
TCGA-E9-A24A-01A	Cluster1	geneCluster1	-0.0646712	Low
TCGA-E9-A295-01A	Cluster1	geneCluster1	-0.044934	Low
TCGA-E9-A2JS-01A	Cluster1	geneCluster1	-0.0243426	High
TCGA-E9-A2JT-01A	Cluster1	geneCluster1	-0.0357037	High
TCGA-E9-A3HO-01A	Cluster2	geneCluster1	-0.0380612	High
TCGA-E9-A3Q9-01A	Cluster1	geneCluster1	-0.0767921	Low
TCGA-E9-A3QA-01A	Cluster2	geneCluster2	0.0303506	High
TCGA-E9-A3X8-01A	Cluster1	geneCluster1	-0.0564063	Low
TCGA-E9-A54X-01A	Cluster1	geneCluster1	-0.0576871	Low
TCGA-E9-A54Y-01A	Cluster1	geneCluster1	-0.0372372	High
TCGA-E9-A5FK-01A	Cluster1	geneCluster1	-0.0625611	Low
TCGA-E9-A5FL-01A	Cluster1	geneCluster2	0.0226102	High
TCGA-E9-A5UO-01A	Cluster1	geneCluster1	-0.0458804	Low
TCGA-E9-A5UP-01A	Cluster1	geneCluster1	-0.0629929	Low
TCGA-E9-A6HE-01A	Cluster2	geneCluster1	-0.046134	Low
TCGA-EW-A1IW-01A	Cluster1	geneCluster1	-0.0356241	High
TCGA-EW-A1IX-01A	Cluster1	geneCluster1	-0.0747101	Low
TCGA-EW-A1IY-01A	Cluster1	geneCluster1	-0.0400399	High
TCGA-EW-A1IZ-01A	Cluster1	geneCluster1	-0.031013	High
TCGA-EW-A1J1-01A	Cluster1	geneCluster1	-0.0665219	Low
TCGA-EW-A1J2-01A	Cluster1	geneCluster1	-0.076391	Low
TCGA-EW-A1J3-01A	Cluster1	geneCluster1	-0.0579303	Low
TCGA-EW-A1J5-01A	Cluster1	geneCluster1	-0.053285	Low
TCGA-EW-A1J6-01A	Cluster2	geneCluster1	-0.0405466	High
TCGA-EW-A1OV-01A	Cluster1	geneCluster1	-0.00727384	High
TCGA-EW-A1OW-01A	Cluster2	geneCluster2	0.0358212	High
TCGA-EW-A1OX-01A	Cluster1	geneCluster1	-0.0459501	Low
TCGA-EW-A1OY-01A	Cluster2	geneCluster1	-0.040172	High
TCGA-EW-A1OZ-01A	Cluster1	geneCluster1	-0.0309929	High
TCGA-EW-A1P0-01A	Cluster1	geneCluster1	-0.0395954	High
TCGA-EW-A1P1-01A	Cluster1	geneCluster1	-0.0311518	High
TCGA-EW-A1P3-01A	Cluster1	geneCluster1	-0.0561796	Low
TCGA-EW-A1P4-01A	Cluster2	geneCluster2	0.0433773	High
TCGA-EW-A1P5-01A	Cluster1	geneCluster1	-0.0518642	Low
TCGA-EW-A1P7-01A	Cluster2	geneCluster2	-0.012353	High
TCGA-EW-A1P8-01A	Cluster2	geneCluster2	0.0357273	High
TCGA-EW-A1PA-01A	Cluster1	geneCluster1	-0.0371537	High
TCGA-EW-A1PB-01A	Cluster2	geneCluster2	0.0285847	High
TCGA-EW-A1PE-01A	Cluster1	geneCluster1	-0.0661323	Low
TCGA-EW-A1PF-01A	Cluster1	geneCluster1	-0.0492357	Low
TCGA-EW-A1PG-01A	Cluster1	geneCluster1	-0.0644603	Low
TCGA-EW-A1PH-01A	Cluster2	geneCluster2	0.0300903	High
TCGA-EW-A2FR-01A	Cluster1	geneCluster1	-0.011123	High
TCGA-EW-A2FS-01A	Cluster1	geneCluster1	-0.0399791	High
TCGA-EW-A2FV-01A	Cluster1	geneCluster1	-0.0228011	High
TCGA-EW-A2FW-01A	Cluster1	geneCluster1	-0.0267717	High
TCGA-EW-A3U0-01A	Cluster2	geneCluster2	0.0206983	High
TCGA-EW-A423-01A	Cluster1	geneCluster1	-0.0568461	Low
TCGA-EW-A424-01A	Cluster1	geneCluster1	-0.0576761	Low
TCGA-EW-A6SB-01A	Cluster1	geneCluster2	0.0413799	High
TCGA-EW-A6SC-01A	Cluster1	geneCluster1	-0.0479074	Low
TCGA-EW-A6SD-01A	Cluster2	geneCluster1	-0.0149636	High
TCGA-GI-A2C8-01A	Cluster1	geneCluster1	-0.0633442	Low
TCGA-GI-A2C9-01A	Cluster2	geneCluster2	0.0218953	High
TCGA-GM-A2D9-01A	Cluster1	geneCluster1	-0.064807	Low
TCGA-GM-A2DA-01A	Cluster1	geneCluster1	-0.0490298	Low
TCGA-GM-A2DB-01A	Cluster2	geneCluster2	-0.00434271	High
TCGA-GM-A2DC-01A	Cluster1	geneCluster1	-0.0663993	Low
TCGA-GM-A2DD-01A	Cluster2	geneCluster1	-0.019379	High
TCGA-GM-A2DF-01A	Cluster2	geneCluster2	0.0331736	High
TCGA-GM-A2DH-01A	Cluster2	geneCluster1	-0.00504846	High
TCGA-GM-A2DI-01A	Cluster1	geneCluster1	-0.0530739	Low
TCGA-GM-A2DK-01A	Cluster1	geneCluster1	-0.0505087	Low
TCGA-GM-A2DL-01A	Cluster1	geneCluster1	-0.0351217	High
TCGA-GM-A2DM-01A	Cluster1	geneCluster1	-0.067499	Low
TCGA-GM-A2DN-01A	Cluster2	geneCluster1	-0.0508134	Low
TCGA-GM-A2DO-01A	Cluster1	geneCluster1	-0.0374916	High
TCGA-GM-A3NW-01A	Cluster1	geneCluster1	-0.0598258	Low
TCGA-GM-A3NY-01A	Cluster1	geneCluster1	-0.0567443	Low
TCGA-GM-A3XG-01A	Cluster1	geneCluster1	-0.065844	Low
TCGA-GM-A3XL-01A	Cluster2	geneCluster2	0.0373047	High
TCGA-GM-A3XN-01A	Cluster1	geneCluster1	-0.057371	Low
TCGA-GM-A4E0-01A	Cluster1	geneCluster1	-0.0635708	Low
TCGA-GM-A5PV-01A	Cluster1	geneCluster1	-0.0761555	Low
TCGA-GM-A5PX-01A	Cluster1	geneCluster1	-0.0727993	Low
TCGA-HN-A2NL-01A	Cluster2	geneCluster2	0.0416062	High
TCGA-HN-A2OB-01A	Cluster1	geneCluster1	-0.0731243	Low
TCGA-JL-A3YW-01A	Cluster2	geneCluster2	-0.0101585	High
TCGA-JL-A3YX-01A	Cluster1	geneCluster1	-0.0475647	Low
TCGA-LD-A66U-01A	Cluster1	geneCluster1	-0.0642096	Low
TCGA-LD-A74U-01A	Cluster1	geneCluster1	-0.0490341	Low
TCGA-LD-A7W6-01A	Cluster1	geneCluster1	-0.0646011	Low
TCGA-LD-A9QF-01A	Cluster1	geneCluster1	-0.0203408	High
TCGA-LL-A440-01A	Cluster1	geneCluster1	-0.057621	Low
TCGA-LL-A441-01A	Cluster1	geneCluster2	-0.00533905	High
TCGA-LL-A442-01A	Cluster1	geneCluster1	-0.0651176	Low
TCGA-LL-A50Y-01A	Cluster1	geneCluster1	-0.0681444	Low
TCGA-LL-A5YL-01A	Cluster1	geneCluster1	-0.0392597	High
TCGA-LL-A5YM-01A	Cluster2	geneCluster1	-0.0242501	High
TCGA-LL-A5YN-01A	Cluster1	geneCluster1	-0.0445777	Low
TCGA-LL-A5YO-01A	Cluster1	geneCluster2	0.00234162	High
TCGA-LL-A5YP-01A	Cluster2	geneCluster2	0.0274	High
TCGA-LL-A6FP-01A	Cluster1	geneCluster1	-0.0696659	Low
TCGA-LL-A6FQ-01A	Cluster1	geneCluster1	-0.0535139	Low
TCGA-LL-A6FR-01A	Cluster2	geneCluster2	0.0262998	High
TCGA-LL-A73Y-01A	Cluster1	geneCluster2	0.0147937	High
TCGA-LL-A740-01A	Cluster1	geneCluster1	-0.030772	High
TCGA-LL-A7SZ-01A	Cluster1	geneCluster1	-0.0292237	High
TCGA-LL-A7T0-01A	Cluster1	geneCluster1	-0.0161815	High
TCGA-LL-A8F5-01A	Cluster2	geneCluster2	0.0392805	High
TCGA-LL-A9Q3-01A	Cluster1	geneCluster1	-0.0422646	High
TCGA-MS-A51U-01A	Cluster1	geneCluster1	-0.0705368	Low
TCGA-OK-A5Q2-01A	Cluster1	geneCluster1	-0.0350165	High
TCGA-OL-A5D6-01A	Cluster2	geneCluster1	-0.0371651	High
TCGA-OL-A5D7-01A	Cluster2	geneCluster2	0.0540736	High
TCGA-OL-A5DA-01A	Cluster1	geneCluster1	-0.0611702	Low
TCGA-OL-A5RU-01A	Cluster1	geneCluster1	-0.0718466	Low
TCGA-OL-A5RV-01A	Cluster1	geneCluster1	-0.0711409	Low
TCGA-OL-A5RW-01A	Cluster2	geneCluster2	0.0353618	High
TCGA-OL-A5RX-01A	Cluster1	geneCluster1	-0.0689386	Low
TCGA-OL-A5RY-01A	Cluster1	geneCluster2	-0.00714925	High
TCGA-OL-A5RZ-01A	Cluster1	geneCluster1	0.00211728	High
TCGA-OL-A5S0-01A	Cluster2	geneCluster2	0.0374862	High
TCGA-OL-A66I-01A	Cluster2	geneCluster2	0.0379073	High
TCGA-OL-A66J-01A	Cluster1	geneCluster1	-0.0606162	Low
TCGA-OL-A66K-01A	Cluster1	geneCluster1	-0.0674087	Low
TCGA-OL-A66L-01A	Cluster1	geneCluster1	-0.0682771	Low
TCGA-OL-A66N-01A	Cluster1	geneCluster1	-0.0587418	Low
TCGA-OL-A66O-01A	Cluster1	geneCluster1	-0.0426048	Low
TCGA-OL-A66P-01A	Cluster1	geneCluster1	-0.0182838	High
TCGA-OL-A6VO-01A	Cluster2	geneCluster2	0.034187	High
TCGA-OL-A6VQ-01A	Cluster1	geneCluster1	-0.0716412	Low
TCGA-OL-A6VR-01A	Cluster1	geneCluster1	-0.0701771	Low
TCGA-PE-A5DD-01A	Cluster1	geneCluster1	-0.0548066	Low
TCGA-S3-A6ZF-01A	Cluster1	geneCluster1	-0.0372985	High
TCGA-S3-A6ZG-01A	Cluster1	geneCluster1	-0.0536271	Low
TCGA-S3-A6ZH-01A	Cluster1	geneCluster1	-0.040583	High
TCGA-S3-AA0Z-01A	Cluster2	geneCluster2	0.0364446	High
TCGA-S3-AA10-01A	Cluster2	geneCluster2	0.0444248	High
TCGA-S3-AA11-01A	Cluster1	geneCluster1	-0.051799	Low
TCGA-S3-AA12-01A	Cluster1	geneCluster1	-0.0517434	Low
TCGA-S3-AA14-01A	Cluster1	geneCluster1	-0.060563	Low
TCGA-S3-AA15-01A	Cluster2	geneCluster2	0.0140802	High
TCGA-S3-AA17-01A	Cluster1	geneCluster1	-0.03715	High
TCGA-V7-A7HQ-01A	Cluster1	geneCluster1	-0.0605148	Low
TCGA-W8-A86G-01A	Cluster1	geneCluster1	-0.0707778	Low
TCGA-WT-AB41-01A	Cluster1	geneCluster1	-0.0405755	High
TCGA-WT-AB44-01A	Cluster1	geneCluster1	-0.0645857	Low
TCGA-XX-A899-01A	Cluster1	geneCluster1	-0.0584139	Low
TCGA-XX-A89A-01A	Cluster1	geneCluster1	-0.0419018	High
TCGA-Z7-A8R6-01A	Cluster1	geneCluster1	-0.0375215	High

## Sheet: S4
Table S4: Enrichment score of 50 HALLMARK pathways in TCGA-BRCA cohorts
Sample ID	HALLMARK TNFA SIGNALING VIA NFKB	HALLMARK HYPOXIA	HALLMARK CHOLESTEROL HOMEOSTASIS	HALLMARK MITOTIC SPINDLE	HALLMARK WNT BETA CATENIN SIGNALING	HALLMARK TGF BETA SIGNALING	HALLMARK IL6 JAK STAT3 SIGNALING	HALLMARK DNA REPAIR	HALLMARK G2M CHECKPOINT	HALLMARK APOPTOSIS	HALLMARK NOTCH SIGNALING	HALLMARK ADIPOGENESIS	HALLMARK ESTROGEN RESPONSE EARLY	HALLMARK ESTROGEN RESPONSE LATE	HALLMARK ANDROGEN RESPONSE	HALLMARK MYOGENESIS	HALLMARK PROTEIN SECRETION	HALLMARK INTERFERON ALPHA RESPONSE	HALLMARK INTERFERON GAMMA RESPONSE	HALLMARK APICAL JUNCTION	HALLMARK APICAL SURFACE	HALLMARK HEDGEHOG SIGNALING	HALLMARK COMPLEMENT	HALLMARK UNFOLDED PROTEIN RESPONSE	HALLMARK PI3K AKT MTOR SIGNALING	HALLMARK MTORC1 SIGNALING	HALLMARK E2F TARGETS	HALLMARK MYC TARGETS V1	HALLMARK MYC TARGETS V2	HALLMARK EPITHELIAL MESENCHYMAL TRANSITION	HALLMARK INFLAMMATORY RESPONSE	HALLMARK XENOBIOTIC METABOLISM	HALLMARK FATTY ACID METABOLISM	HALLMARK OXIDATIVE PHOSPHORYLATION	HALLMARK GLYCOLYSIS	HALLMARK REACTIVE OXYGEN SPECIES PATHWAY	HALLMARK P53 PATHWAY	HALLMARK UV RESPONSE UP	HALLMARK UV RESPONSE DN	HALLMARK ANGIOGENESIS	HALLMARK HEME METABOLISM	HALLMARK COAGULATION	HALLMARK IL2 STAT5 SIGNALING	HALLMARK BILE ACID METABOLISM	HALLMARK PEROXISOME	HALLMARK ALLOGRAFT REJECTION	HALLMARK SPERMATOGENESIS	HALLMARK KRAS SIGNALING UP	HALLMARK KRAS SIGNALING DN
TCGA-3C-AAAU-01A	0.27495	0.325991	0.417006	0.397492	0.212936	0.480026	0.1527	0.494606	0.45398	0.429879	0.29915	0.45366	0.464429	0.409166	0.418838	0.181258	0.548261	0.324057	0.234505	0.280029	0.209878	0.219124	0.216811	0.550114	0.412787	0.525437	0.481479	0.701357	0.500667	0.389113	0.0366414	0.20836	0.351615	0.628749	0.382545	0.477312	0.370831	0.415437	0.27534	0.373957	0.311831	0.224739	0.210043	0.165217	0.377472	0.109227	-0.0581571	0.0798379	-0.146718
TCGA-3C-AALI-01A	0.355258	0.373532	0.49436	0.40822	0.223256	0.48048	0.294018	0.513916	0.488545	0.458781	0.35287	0.471806	0.312299	0.335641	0.426122	0.210861	0.498918	0.488148	0.412247	0.317523	0.236355	0.132435	0.288486	0.542389	0.446125	0.568156	0.505193	0.697798	0.483796	0.455904	0.151653	0.252233	0.398617	0.637267	0.407881	0.530735	0.425425	0.426284	0.287415	0.356742	0.282821	0.267833	0.292451	0.148418	0.392834	0.280378	-0.0200776	0.174918	-0.118409
TCGA-3C-AALJ-01A	0.373538	0.396929	0.43259	0.383213	0.264055	0.491317	0.278476	0.5258	0.449982	0.46083	0.333707	0.486909	0.449275	0.422411	0.426033	0.218143	0.511546	0.418675	0.349342	0.299303	0.251692	0.139707	0.302474	0.553563	0.439356	0.534634	0.4671	0.711562	0.532992	0.495681	0.160609	0.261174	0.392494	0.63705	0.414817	0.559572	0.438198	0.416496	0.3011	0.44023	0.24893	0.316176	0.307153	0.163107	0.372584	0.263186	-0.0793288	0.210148	-0.18024
TCGA-4H-AAAK-01A	0.390818	0.415674	0.460235	0.372524	0.286373	0.526026	0.254326	0.495167	0.39332	0.472821	0.425431	0.475924	0.473079	0.433369	0.456669	0.243161	0.516003	0.465439	0.361341	0.345206	0.262589	0.121312	0.278218	0.546722	0.424095	0.503102	0.418155	0.703829	0.513967	0.576873	0.17329	0.256709	0.386777	0.626247	0.397052	0.492319	0.432366	0.390183	0.395673	0.395493	0.286716	0.312358	0.284018	0.150409	0.365425	0.208236	-0.103496	0.199656	-0.123475
TCGA-A1-A0SB-01A	0.367361	0.37922	0.403767	0.415031	0.376554	0.547613	0.172809	0.474694	0.408426	0.44543	0.485925	0.452419	0.363056	0.340345	0.499609	0.217352	0.573885	0.242955	0.186704	0.35519	0.211717	0.228533	0.204946	0.551744	0.41488	0.488516	0.411482	0.715808	0.526876	0.486042	0.0654643	0.215085	0.37564	0.611065	0.378748	0.464552	0.425981	0.389554	0.445482	0.32369	0.283138	0.221019	0.21181	0.11118	0.34595	0.0685974	-0.0534141	0.120184	-0.0957636
TCGA-A1-A0SD-01A	0.430817	0.424529	0.476621	0.377233	0.292579	0.569196	0.29712	0.450789	0.375317	0.480657	0.417159	0.505423	0.479598	0.435275	0.535933	0.268094	0.585564	0.568952	0.442775	0.368685	0.269421	0.191865	0.316678	0.550723	0.426642	0.527998	0.355572	0.68231	0.429448	0.550909	0.203099	0.284773	0.427509	0.634076	0.412708	0.504189	0.449628	0.423263	0.413024	0.502668	0.319052	0.3283	0.314656	0.187301	0.397312	0.223297	-0.0975297	0.245025	-0.11931
TCGA-A1-A0SE-01A	0.338555	0.384824	0.461827	0.407881	0.266003	0.531157	0.240493	0.47621	0.440094	0.474653	0.410005	0.500687	0.532937	0.486272	0.503891	0.237065	0.57076	0.366708	0.296364	0.352111	0.272175	0.136322	0.261883	0.558194	0.418742	0.535564	0.447646	0.71143	0.484221	0.535565	0.120421	0.265015	0.405508	0.640095	0.41807	0.504324	0.413432	0.388558	0.426265	0.412679	0.321458	0.30966	0.273552	0.188585	0.406372	0.166215	-0.0620469	0.179701	-0.120705
TCGA-A1-A0SF-01A	0.348933	0.380605	0.410076	0.367251	0.271172	0.489342	0.261579	0.484003	0.386892	0.465226	0.38745	0.500363	0.487573	0.445042	0.48509	0.223347	0.535904	0.406228	0.327829	0.339646	0.267697	0.121067	0.28008	0.547456	0.434529	0.518158	0.409271	0.704965	0.530091	0.481113	0.129929	0.279633	0.421199	0.649004	0.399724	0.497188	0.424068	0.403127	0.368199	0.337549	0.304475	0.293962	0.291255	0.178787	0.386635	0.249263	-0.0886733	0.185953	-0.122758
TCGA-A1-A0SG-01A	0.343627	0.3726	0.468601	0.361284	0.256765	0.506712	0.246566	0.472376	0.350402	0.450482	0.390827	0.505177	0.529606	0.473768	0.449194	0.230702	0.535604	0.409231	0.319523	0.33425	0.269846	0.181899	0.27405	0.529756	0.432163	0.514968	0.369325	0.675	0.462661	0.50136	0.123477	0.265922	0.411976	0.653761	0.389577	0.466471	0.433366	0.392414	0.363293	0.376493	0.302939	0.289923	0.259917	0.180965	0.399392	0.205702	-0.0948498	0.158275	-0.102575
TCGA-A1-A0SH-01A	0.368314	0.41111	0.478554	0.380319	0.282875	0.571501	0.248567	0.448476	0.341911	0.480606	0.467444	0.487482	0.433568	0.394613	0.538632	0.244503	0.582736	0.36493	0.315911	0.388694	0.302113	0.189289	0.292646	0.531176	0.419675	0.533149	0.338131	0.669382	0.407564	0.622416	0.16328	0.262326	0.391251	0.607624	0.404043	0.494694	0.427414	0.370653	0.447139	0.438916	0.314421	0.321612	0.301893	0.193427	0.399773	0.20554	-0.0928696	0.236666	-0.141045
TCGA-A1-A0SI-01A	0.442095	0.415073	0.491436	0.425167	0.218767	0.52116	0.343846	0.491056	0.471858	0.506553	0.435723	0.482665	0.391279	0.40366	0.487692	0.232196	0.553396	0.564116	0.469477	0.352157	0.293586	0.166813	0.339936	0.544961	0.447063	0.5667	0.498693	0.698705	0.457013	0.58143	0.223481	0.270298	0.418693	0.625297	0.427599	0.516174	0.452846	0.417472	0.386953	0.394118	0.302058	0.319137	0.323306	0.170205	0.393045	0.303631	-0.031063	0.245919	-0.130565
TCGA-A1-A0SJ-01A	0.387011	0.443896	0.493174	0.389348	0.257578	0.554015	0.262965	0.469685	0.448611	0.495054	0.412664	0.545957	0.520624	0.482093	0.531151	0.242351	0.61472	0.400149	0.326391	0.336979	0.282247	0.169142	0.298098	0.573448	0.429224	0.563485	0.450609	0.713528	0.467697	0.535049	0.148938	0.326974	0.444749	0.651581	0.432937	0.556383	0.432107	0.432047	0.405093	0.478669	0.315893	0.325118	0.302151	0.214431	0.417513	0.181297	-0.0626315	0.210178	-0.137048
TCGA-A1-A0SN-01A	0.386575	0.376206	0.463771	0.418496	0.283678	0.517938	0.266451	0.491308	0.487408	0.475992	0.436275	0.471625	0.466858	0.449915	0.510387	0.197331	0.551636	0.429294	0.381472	0.325551	0.263764	0.199152	0.335921	0.570684	0.445893	0.566536	0.491915	0.716465	0.531515	0.517795	0.203189	0.249524	0.391781	0.638804	0.418762	0.519421	0.429072	0.427944	0.362749	0.421916	0.297929	0.307625	0.315386	0.163178	0.386564	0.273318	-0.0608168	0.220739	-0.14801
TCGA-A1-A0SO-01A	0.247889	0.278556	0.423381	0.472869	0.246627	0.449408	0.171534	0.525318	0.596994	0.372043	0.341752	0.441863	0.246445	0.250945	0.414656	0.105502	0.544348	0.307328	0.238375	0.256329	0.117533	0.0321051	0.197227	0.572141	0.419872	0.578622	0.647072	0.771848	0.58614	0.302179	0.0545439	0.2006	0.371359	0.632787	0.377164	0.487791	0.337104	0.382763	0.260836	0.251532	0.286868	0.141336	0.213418	0.123761	0.326849	0.140469	0.0778334	0.103548	-0.147447
TCGA-A1-A0SP-01A	0.423183	0.389703	0.479038	0.448027	0.35637	0.524537	0.294132	0.519874	0.564045	0.48076	0.440604	0.460521	0.331656	0.371108	0.4624	0.200461	0.536187	0.420359	0.364021	0.319674	0.230202	0.177913	0.297882	0.568886	0.448994	0.606906	0.587615	0.773737	0.609884	0.479574	0.203119	0.247693	0.41395	0.645723	0.429558	0.53861	0.421434	0.461295	0.341243	0.39827	0.30281	0.252253	0.310838	0.127359	0.363504	0.283897	0.00549663	0.229822	-0.123474
TCGA-A1-A0SQ-01A	0.323095	0.382473	0.502445	0.384275	0.238275	0.458357	0.214278	0.504574	0.407379	0.441283	0.379335	0.494917	0.49543	0.44158	0.520726	0.205694	0.577021	0.37056	0.27692	0.292966	0.241613	0.172531	0.256476	0.548337	0.433323	0.564135	0.4258	0.693603	0.491502	0.394473	0.0997793	0.262421	0.428371	0.644451	0.42019	0.51076	0.399025	0.386891	0.355326	0.392494	0.318782	0.244864	0.246728	0.184429	0.416123	0.168017	-0.0638326	0.153321	-0.132342
TCGA-A2-A04N-01A	0.369794	0.404053	0.449949	0.342805	0.284934	0.531605	0.250123	0.479098	0.351617	0.473096	0.383569	0.488686	0.510057	0.454972	0.457605	0.21798	0.535582	0.364852	0.296113	0.329265	0.259501	0.11997	0.267699	0.551113	0.413953	0.527245	0.370874	0.69531	0.483314	0.541057	0.139129	0.276175	0.417618	0.650293	0.400077	0.482669	0.438697	0.40559	0.369824	0.415297	0.297174	0.295888	0.275153	0.201188	0.415603	0.188206	-0.0916224	0.178133	-0.154124
TCGA-A2-A04Q-01A	0.470945	0.391186	0.429744	0.391242	0.329834	0.487085	0.434015	0.501807	0.480354	0.516144	0.427672	0.465831	0.339044	0.340792	0.460056	0.189765	0.523341	0.610258	0.565565	0.321189	0.296077	0.122652	0.390871	0.564119	0.446476	0.566064	0.493594	0.73586	0.533434	0.501686	0.311415	0.262862	0.3775	0.640464	0.40067	0.562494	0.445627	0.428272	0.343927	0.400645	0.305638	0.31042	0.386932	0.130615	0.371663	0.468491	-0.0733365	0.280487	-0.143195
TCGA-A2-A04R-01A	0.337141	0.374137	0.454202	0.427933	0.25975	0.517687	0.197045	0.503499	0.505083	0.461737	0.413852	0.466036	0.517117	0.485811	0.482465	0.220371	0.550481	0.375832	0.274979	0.29745	0.241633	0.118901	0.233931	0.582792	0.413512	0.543052	0.521365	0.722206	0.502887	0.490627	0.0964511	0.238805	0.376397	0.641061	0.409754	0.50167	0.407843	0.410124	0.349251	0.420766	0.305107	0.249024	0.256602	0.168472	0.37859	0.101066	-0.0141429	0.135445	-0.136419
TCGA-A2-A04T-01A	0.35765	0.362695	0.425651	0.458643	0.317568	0.484958	0.29605	0.52194	0.582156	0.449283	0.372399	0.457489	0.297623	0.313709	0.422792	0.197854	0.528827	0.424423	0.379935	0.332282	0.187443	0.133157	0.293704	0.577624	0.43998	0.575888	0.610042	0.770849	0.572032	0.422518	0.189764	0.226256	0.364716	0.644854	0.37871	0.49905	0.407114	0.46043	0.333233	0.337113	0.296606	0.22782	0.2962	0.107297	0.343248	0.314791	-0.032772	0.191205	-0.112339
TCGA-A2-A04U-01A	0.313226	0.366286	0.466321	0.37852	0.292654	0.437594	0.180981	0.533909	0.524845	0.407095	0.465922	0.444221	0.283357	0.297284	0.386742	0.164929	0.494421	0.332073	0.255496	0.262855	0.200572	0.134955	0.225534	0.565325	0.419619	0.581595	0.565452	0.75838	0.616985	0.463449	0.079836	0.222189	0.387886	0.665311	0.414949	0.516249	0.405291	0.426188	0.260922	0.353078	0.27554	0.205248	0.253617	0.0988445	0.358757	0.155017	0.0141098	0.163674	-0.146761
TCGA-A2-A04V-01A	0.364603	0.395052	0.44339	0.384264	0.283464	0.524547	0.278382	0.504514	0.44341	0.464187	0.355058	0.493813	0.447205	0.428401	0.450651	0.229847	0.508531	0.4115	0.32249	0.312453	0.230681	0.122126	0.276745	0.551197	0.423047	0.507739	0.449174	0.7155	0.479468	0.53484	0.161526	0.258996	0.407886	0.648884	0.391626	0.483221	0.411369	0.428665	0.376345	0.402103	0.297051	0.279302	0.2793	0.144983	0.382839	0.198645	-0.0781985	0.18569	-0.168569
TCGA-A2-A04W-01A	0.430025	0.426606	0.517853	0.362671	0.274522	0.522962	0.236302	0.468366	0.43129	0.46421	0.426384	0.495316	0.409462	0.412782	0.480866	0.238688	0.543979	0.355038	0.303573	0.344876	0.289375	0.157919	0.298679	0.574938	0.425637	0.587839	0.429477	0.697343	0.486878	0.55619	0.1886	0.275896	0.405401	0.655655	0.462325	0.541969	0.45699	0.451135	0.357786	0.452987	0.304325	0.336765	0.302206	0.157417	0.378411	0.183259	-0.0693509	0.226458	-0.133787
TCGA-A2-A04X-01A	0.392372	0.363608	0.501928	0.357367	0.186646	0.435663	0.338247	0.539436	0.467111	0.463074	0.321291	0.471824	0.374051	0.384673	0.469669	0.157898	0.533106	0.632717	0.516371	0.281192	0.227317	0.0920946	0.317317	0.582145	0.459524	0.581218	0.49558	0.712207	0.516387	0.406875	0.216212	0.295658	0.435152	0.655063	0.40648	0.548749	0.447312	0.405717	0.290421	0.339406	0.306395	0.268696	0.312601	0.156603	0.389875	0.339667	-0.0478026	0.193386	-0.157619
TCGA-A2-A04Y-01A	0.442959	0.387131	0.508425	0.355298	0.187383	0.497571	0.324134	0.499033	0.44735	0.475155	0.302721	0.516001	0.468036	0.44679	0.46129	0.204237	0.548983	0.553209	0.439813	0.280605	0.226603	0.0835676	0.307737	0.565317	0.424802	0.570636	0.469696	0.721115	0.4993	0.419356	0.219189	0.255534	0.421013	0.659737	0.400418	0.541001	0.456178	0.434168	0.313885	0.419315	0.296679	0.281399	0.306337	0.184146	0.401545	0.278997	-0.0769052	0.19393	-0.165975
TCGA-A2-A0CK-01A	0.400362	0.400812	0.44381	0.342325	0.283887	0.511969	0.273584	0.504048	0.386947	0.481106	0.39431	0.534958	0.43429	0.416617	0.417657	0.263944	0.487907	0.412746	0.337526	0.317682	0.207976	0.128664	0.275361	0.528013	0.402006	0.484595	0.400299	0.696071	0.504935	0.46273	0.129847	0.285518	0.436501	0.644282	0.383591	0.532383	0.445273	0.421015	0.331707	0.406252	0.296679	0.303113	0.29556	0.163025	0.375654	0.21504	-0.0978511	0.203514	-0.122875
TCGA-A2-A0CM-01A	0.483536	0.39212	0.422596	0.457895	0.322226	0.536602	0.389641	0.514409	0.575305	0.490276	0.400188	0.436226	0.311368	0.317888	0.443152	0.176716	0.535424	0.632116	0.550286	0.311822	0.237633	0.177864	0.350312	0.613053	0.431478	0.582778	0.583266	0.768988	0.625426	0.484198	0.278427	0.213999	0.373302	0.633998	0.406713	0.558882	0.436476	0.437123	0.337294	0.380416	0.299026	0.274073	0.348442	0.0937058	0.352835	0.396654	-0.024517	0.221604	-0.15619
TCGA-A2-A0CP-01A	0.408458	0.434629	0.467428	0.300368	0.306745	0.525615	0.252753	0.484879	0.287973	0.475917	0.398466	0.517338	0.490293	0.445752	0.456552	0.268808	0.519892	0.397281	0.324358	0.374291	0.266638	0.144734	0.285683	0.548167	0.405948	0.513591	0.305006	0.686545	0.484041	0.581446	0.152884	0.301479	0.418813	0.664738	0.405616	0.509321	0.459215	0.422584	0.376738	0.429166	0.298683	0.331729	0.29636	0.187037	0.413404	0.197578	-0.125284	0.213234	-0.1207
TCGA-A2-A0CQ-01A	0.386801	0.358667	0.419745	0.336444	0.216582	0.464614	0.261503	0.499083	0.382452	0.497488	0.355379	0.485939	0.477499	0.428707	0.423313	0.201366	0.510882	0.452595	0.348438	0.274013	0.218147	0.0695897	0.280655	0.535368	0.412687	0.517047	0.394282	0.687087	0.449974	0.388827	0.146378	0.254187	0.417124	0.663717	0.408331	0.545847	0.429766	0.419568	0.319026	0.344693	0.306896	0.260886	0.246444	0.15557	0.406005	0.207207	-0.0605492	0.162464	-0.150415
TCGA-A2-A0CT-01A	0.334888	0.355599	0.471173	0.352068	0.236897	0.480188	0.21984	0.502647	0.444764	0.450688	0.340637	0.477359	0.387647	0.379657	0.477732	0.190972	0.583505	0.375291	0.286504	0.264185	0.218067	0.135714	0.24442	0.551308	0.400988	0.5419	0.476031	0.721661	0.496716	0.384885	0.12848	0.296531	0.420837	0.671194	0.399639	0.494965	0.41458	0.436499	0.324809	0.421121	0.328079	0.212638	0.242435	0.184305	0.425706	0.140768	-0.0369406	0.151118	-0.0919979
TCGA-A2-A0CV-01A	0.511267	0.426652	0.443402	0.312242	0.290916	0.537812	0.311691	0.484061	0.293145	0.514343	0.419915	0.4886	0.458717	0.418653	0.472962	0.233402	0.551822	0.460237	0.400913	0.343449	0.288173	0.161964	0.318565	0.551724	0.419415	0.504806	0.305216	0.683059	0.43517	0.546155	0.236093	0.282242	0.404702	0.646206	0.384219	0.505259	0.465791	0.423415	0.389158	0.435195	0.309496	0.326525	0.333587	0.176499	0.387242	0.274672	-0.0938419	0.247171	-0.141723
TCGA-A2-A0CW-01A	0.308275	0.324487	0.488278	0.411974	0.242085	0.467221	0.25903	0.525623	0.515469	0.444735	0.338185	0.474815	0.444666	0.437556	0.441319	0.172489	0.516759	0.59715	0.445971	0.295844	0.226801	0.14584	0.289262	0.581355	0.417464	0.566752	0.533355	0.73205	0.546814	0.349432	0.113945	0.264346	0.397665	0.648875	0.409222	0.512754	0.388802	0.394501	0.266692	0.342189	0.280763	0.245252	0.263057	0.162603	0.389896	0.211411	-0.018738	0.107907	-0.119376
TCGA-A2-A0CX-01A	0.387738	0.417487	0.492454	0.400012	0.27074	0.49334	0.308254	0.489623	0.476457	0.466356	0.385963	0.505409	0.357819	0.378158	0.496558	0.21627	0.569388	0.501688	0.413464	0.331533	0.286548	0.188594	0.332703	0.579247	0.440902	0.613214	0.505318	0.739677	0.56215	0.531606	0.196943	0.294924	0.435055	0.661863	0.449455	0.527142	0.425798	0.41686	0.325322	0.421285	0.297724	0.340098	0.317974	0.173688	0.427486	0.252815	-0.0610142	0.220174	-0.161746
TCGA-A2-A0CY-01A	0.341211	0.420464	0.464535	0.368877	0.325489	0.471351	0.177537	0.511084	0.453731	0.422582	0.391302	0.44395	0.403912	0.39796	0.48007	0.201382	0.52561	0.253262	0.216613	0.269772	0.168617	0.178228	0.250538	0.604445	0.401662	0.566286	0.456858	0.73173	0.603229	0.390715	0.0755539	0.239657	0.376868	0.630867	0.451791	0.550177	0.428007	0.400972	0.262183	0.303861	0.304101	0.263196	0.241868	0.120011	0.378868	0.0930184	-0.053209	0.135568	-0.134934
TCGA-A2-A0D0-01A	0.4345	0.397887	0.463754	0.443739	0.300533	0.486314	0.330708	0.529043	0.595683	0.451782	0.420183	0.469078	0.27238	0.316162	0.405568	0.164178	0.481115	0.535236	0.446945	0.294393	0.249496	0.117082	0.310595	0.580705	0.417158	0.596417	0.605839	0.774366	0.652431	0.413696	0.214076	0.212849	0.372312	0.664987	0.439812	0.549296	0.416932	0.439563	0.310721	0.330225	0.271517	0.241934	0.308119	0.0889001	0.35802	0.301433	0.00759791	0.166068	-0.136543
TCGA-A2-A0D1-01A	0.285479	0.38477	0.413634	0.409865	0.267566	0.486426	0.159164	0.506495	0.493342	0.408057	0.397691	0.464713	0.310581	0.310988	0.423065	0.164293	0.518343	0.342065	0.272184	0.299185	0.201626	0.131429	0.2148	0.577694	0.408347	0.557943	0.499476	0.723227	0.51723	0.428991	0.0690907	0.223923	0.373988	0.627505	0.42686	0.503422	0.378312	0.406604	0.289332	0.37546	0.270821	0.209902	0.239707	0.119165	0.367967	0.156544	-0.0309327	0.126062	-0.168661
TCGA-A2-A0D2-01A	0.443445	0.389675	0.513097	0.463043	0.290297	0.509713	0.335958	0.520831	0.591921	0.455403	0.415416	0.448149	0.324547	0.344265	0.469168	0.197194	0.519848	0.44666	0.393944	0.349749	0.259352	0.1331	0.321842	0.589745	0.435294	0.615484	0.616269	0.775419	0.592473	0.492737	0.222558	0.261883	0.37354	0.638343	0.417865	0.55852	0.419795	0.446918	0.329864	0.398067	0.300457	0.273539	0.315051	0.120204	0.346491	0.304694	-0.00362904	0.231465	-0.178658
TCGA-A2-A0D3-01A	0.354098	0.347338	0.399381	0.350328	0.263823	0.476302	0.236092	0.477313	0.334271	0.457436	0.325419	0.497851	0.46437	0.415426	0.460015	0.150869	0.561483	0.397018	0.319111	0.284411	0.20633	0.104716	0.260034	0.549659	0.420391	0.500595	0.337323	0.703955	0.498291	0.397578	0.115363	0.237885	0.39713	0.647699	0.386377	0.492725	0.389294	0.385642	0.320553	0.306014	0.305246	0.237994	0.265565	0.153757	0.372675	0.236001	-0.0980582	0.145402	-0.157166
TCGA-A2-A0D4-01A	0.289352	0.364462	0.463272	0.429479	0.283934	0.475369	0.189232	0.523408	0.528484	0.456637	0.375418	0.513963	0.494181	0.459656	0.467824	0.22182	0.527115	0.406867	0.287138	0.273942	0.197559	0.126065	0.248133	0.557081	0.423924	0.556744	0.557254	0.733637	0.530909	0.366544	0.066642	0.281234	0.430037	0.64818	0.41713	0.512996	0.440325	0.40371	0.335651	0.407616	0.306655	0.223155	0.259181	0.183349	0.405672	0.109758	-0.039763	0.116445	-0.136127
TCGA-A2-A0EM-01A	0.311421	0.372388	0.490078	0.368414	0.258143	0.500636	0.22867	0.470253	0.384209	0.457917	0.41696	0.504805	0.490012	0.445075	0.489273	0.230599	0.557786	0.356581	0.291452	0.336665	0.248055	0.151215	0.267849	0.54018	0.43262	0.548908	0.405299	0.704084	0.475841	0.52032	0.138373	0.271497	0.414466	0.653283	0.405386	0.519418	0.410608	0.373374	0.391187	0.408577	0.329506	0.288865	0.283639	0.197582	0.403887	0.174567	-0.0850563	0.178102	-0.144771
TCGA-A2-A0EN-01A	0.477375	0.424327	0.46816	0.347779	0.274447	0.540536	0.408628	0.461087	0.334658	0.51621	0.458027	0.534193	0.472247	0.437761	0.517025	0.254839	0.554391	0.529512	0.473005	0.338325	0.259052	0.137303	0.389355	0.561286	0.42944	0.543181	0.332006	0.679944	0.448532	0.569061	0.281651	0.316742	0.450872	0.640992	0.392882	0.559369	0.443066	0.416089	0.402943	0.508928	0.320029	0.356954	0.377378	0.161701	0.371282	0.37715	-0.114017	0.303703	-0.156704
TCGA-A2-A0EP-01A	0.577802	0.467177	0.473706	0.352738	0.305828	0.525958	0.478423	0.469138	0.352285	0.547712	0.452586	0.5559	0.401847	0.396499	0.489027	0.272633	0.500466	0.502822	0.493855	0.348976	0.286136	0.179305	0.432516	0.527789	0.440556	0.526471	0.362576	0.673731	0.430948	0.580796	0.379198	0.342427	0.471457	0.637578	0.388296	0.577559	0.474442	0.471215	0.392373	0.492237	0.313282	0.374637	0.42638	0.159452	0.37171	0.462065	-0.128896	0.347914	-0.145815
TCGA-A2-A0EQ-01A	0.406566	0.371107	0.470544	0.41409	0.237592	0.452544	0.384471	0.512211	0.530868	0.493849	0.361445	0.46882	0.322943	0.364638	0.457333	0.163394	0.548239	0.53666	0.487295	0.295393	0.252843	0.123535	0.345036	0.579368	0.478142	0.597794	0.544317	0.748335	0.549968	0.400065	0.247155	0.256798	0.402825	0.657046	0.397534	0.553816	0.411888	0.431766	0.301105	0.357279	0.30842	0.23698	0.343908	0.142511	0.400324	0.410388	-0.0448229	0.220063	-0.170209
TCGA-A2-A0ER-01A	0.360554	0.368345	0.480214	0.436923	0.181427	0.508435	0.23498	0.48274	0.466645	0.473347	0.345711	0.492717	0.515387	0.476318	0.496918	0.187844	0.593764	0.402139	0.313603	0.281798	0.198762	0.104496	0.270916	0.563673	0.444803	0.543712	0.482578	0.710157	0.429012	0.410012	0.162203	0.265077	0.414968	0.645842	0.384842	0.487946	0.406606	0.415639	0.365164	0.398751	0.337963	0.2612	0.269988	0.207928	0.41105	0.178358	-0.0378089	0.149184	-0.120512
TCGA-A2-A0ES-01A	0.507029	0.465766	0.460601	0.366073	0.289068	0.583714	0.342372	0.441611	0.318349	0.525723	0.439799	0.528503	0.556367	0.506602	0.55753	0.258485	0.597668	0.492923	0.400873	0.388522	0.270902	0.175002	0.335616	0.557549	0.427646	0.514995	0.314564	0.669669	0.398913	0.553199	0.234782	0.311612	0.434868	0.616794	0.401192	0.502345	0.481127	0.419914	0.461118	0.471589	0.332416	0.346281	0.34195	0.200774	0.392704	0.240422	-0.108547	0.27659	-0.115622
TCGA-A2-A0ET-01A	0.320257	0.307035	0.388069	0.371719	0.230072	0.417108	0.229076	0.489467	0.418244	0.424306	0.295371	0.436026	0.413847	0.366459	0.508941	0.130554	0.570362	0.511125	0.377339	0.215435	0.108835	0.0849016	0.246308	0.574299	0.42253	0.512021	0.44536	0.716115	0.495199	0.23836	0.131751	0.22129	0.38778	0.636927	0.33974	0.455203	0.388174	0.411733	0.282255	0.312558	0.330332	0.160468	0.241194	0.134331	0.376613	0.191537	-0.0523015	0.12279	-0.16136
TCGA-A2-A0EU-01A	0.403712	0.382049	0.487141	0.371924	0.236501	0.511997	0.248375	0.495357	0.423859	0.480315	0.348871	0.487406	0.51314	0.46821	0.469752	0.185468	0.5688	0.439434	0.346546	0.295666	0.262017	0.111466	0.272913	0.570813	0.433272	0.556763	0.457248	0.718025	0.478556	0.48657	0.166454	0.292941	0.428547	0.655917	0.395717	0.492932	0.445214	0.425542	0.348121	0.415087	0.307769	0.257019	0.276099	0.199104	0.407875	0.166964	-0.073505	0.168602	-0.117652
TCGA-A2-A0EV-01A	0.385913	0.384148	0.470151	0.386496	0.253035	0.536272	0.294981	0.493557	0.425188	0.507498	0.369788	0.504229	0.501971	0.463038	0.496758	0.200728	0.588405	0.531342	0.425343	0.316825	0.26694	0.155943	0.335411	0.562822	0.446159	0.551581	0.441706	0.702981	0.43081	0.513223	0.205387	0.296175	0.416818	0.632549	0.397975	0.540084	0.44528	0.404868	0.35353	0.402518	0.311284	0.309276	0.301684	0.197785	0.411172	0.271115	-0.0500745	0.216964	-0.151179
TCGA-A2-A0EX-01A	0.355982	0.396116	0.440987	0.33245	0.257917	0.520918	0.245323	0.481553	0.337617	0.467021	0.397932	0.511018	0.478543	0.436155	0.522976	0.240744	0.566939	0.373595	0.311506	0.341038	0.236469	0.129993	0.285852	0.548137	0.429492	0.538219	0.352604	0.708857	0.503607	0.53025	0.155226	0.287077	0.43377	0.664418	0.377049	0.513875	0.433644	0.396491	0.401188	0.379823	0.317011	0.298942	0.307483	0.195997	0.413033	0.225008	-0.109519	0.213286	-0.122908
TCGA-A2-A0EY-01A	0.347809	0.346592	0.464142	0.386913	0.217046	0.463027	0.288913	0.493009	0.430035	0.456157	0.371015	0.500425	0.450057	0.406344	0.500321	0.201736	0.548492	0.349666	0.305899	0.30347	0.236261	0.143032	0.303663	0.552577	0.445239	0.567293	0.444712	0.695451	0.48821	0.440123	0.155879	0.294551	0.430713	0.633514	0.397547	0.534852	0.401745	0.418541	0.297442	0.351018	0.315363	0.26602	0.278638	0.177849	0.383262	0.232768	-0.0665525	0.18859	-0.167534
TCGA-A2-A0ST-01A	0.515825	0.400596	0.452286	0.415427	0.340872	0.507351	0.462265	0.484064	0.479603	0.529351	0.430308	0.462282	0.349988	0.364467	0.483166	0.175633	0.540645	0.680494	0.617452	0.333809	0.288718	0.163719	0.410813	0.580276	0.470388	0.575208	0.492915	0.732852	0.514597	0.418516	0.32577	0.261977	0.385198	0.622053	0.378852	0.548308	0.446395	0.431653	0.338037	0.336425	0.317401	0.28045	0.408203	0.128222	0.367521	0.492061	-0.0806769	0.303076	-0.0989651
TCGA-A2-A0SU-01A	0.368626	0.365502	0.449995	0.387231	0.271986	0.521102	0.255374	0.494235	0.404969	0.488372	0.406321	0.485348	0.439694	0.429227	0.488572	0.238534	0.553401	0.36092	0.313941	0.338819	0.253463	0.132525	0.283407	0.541663	0.43717	0.525002	0.421992	0.705598	0.449835	0.491446	0.154019	0.258506	0.400426	0.642699	0.386566	0.497434	0.433183	0.397837	0.385209	0.393965	0.305868	0.30119	0.285878	0.207916	0.41054	0.226303	-0.0677436	0.206519	-0.131089
TCGA-A2-A0SX-01A	0.475411	0.422408	0.470955	0.462118	0.336515	0.553593	0.39566	0.480744	0.526956	0.501798	0.440962	0.474023	0.359917	0.358968	0.470005	0.221342	0.543192	0.600208	0.50942	0.353234	0.270094	0.217366	0.355564	0.572612	0.459925	0.570094	0.536003	0.729514	0.516024	0.53005	0.292014	0.23836	0.385376	0.58918	0.407929	0.532742	0.438232	0.436894	0.387299	0.404747	0.305855	0.300392	0.352673	0.123399	0.366277	0.396504	-0.0367687	0.264786	-0.106118
TCGA-A2-A0SY-01A	0.425917	0.421928	0.433498	0.372375	0.229442	0.536933	0.326277	0.490112	0.39962	0.50396	0.37782	0.520788	0.506633	0.468088	0.529551	0.222008	0.552376	0.425602	0.3759	0.328544	0.234007	0.15544	0.32527	0.55044	0.441559	0.523764	0.408039	0.71287	0.467792	0.537344	0.206412	0.290504	0.438578	0.641664	0.397826	0.511602	0.425816	0.423206	0.395695	0.402814	0.299839	0.312105	0.323936	0.160551	0.390223	0.279073	-0.100977	0.257022	-0.150829
TCGA-A2-A0T0-01A	0.385073	0.452149	0.507457	0.400895	0.324468	0.474583	0.284567	0.506536	0.527442	0.459202	0.462849	0.482899	0.310323	0.32382	0.464747	0.186219	0.538182	0.358089	0.331279	0.307376	0.219319	0.143422	0.287849	0.587784	0.430554	0.594246	0.547726	0.767435	0.595567	0.489434	0.171415	0.243553	0.380415	0.661696	0.454267	0.531786	0.436915	0.418527	0.28969	0.399114	0.288998	0.263524	0.284901	0.136047	0.364757	0.237159	-0.0180626	0.191345	-0.139933
TCGA-A2-A0T1-01A	0.434247	0.392328	0.495371	0.391289	0.295326	0.504386	0.40593	0.495238	0.437226	0.50202	0.433218	0.50888	0.358187	0.366964	0.483184	0.234743	0.52331	0.54046	0.485139	0.347572	0.280957	0.177051	0.372611	0.549837	0.452582	0.577055	0.458201	0.707983	0.485442	0.556099	0.26304	0.286261	0.433976	0.648652	0.4193	0.551381	0.42935	0.428547	0.346008	0.457254	0.291044	0.335101	0.348921	0.178243	0.403991	0.392648	-0.0626342	0.270699	-0.142944
TCGA-A2-A0T3-01A	0.349645	0.357986	0.45747	0.436385	0.273819	0.537301	0.237957	0.510777	0.538249	0.447819	0.395718	0.467279	0.507109	0.483728	0.468395	0.186783	0.580194	0.383176	0.289655	0.299347	0.228942	0.13776	0.255431	0.58762	0.430946	0.544969	0.551743	0.730938	0.540134	0.448089	0.0883063	0.256733	0.385952	0.628243	0.393888	0.495758	0.401829	0.412207	0.346806	0.361116	0.279228	0.256362	0.266055	0.147182	0.370917	0.152882	-0.0142215	0.164281	-0.167115
TCGA-A2-A0T4-01A	0.439114	0.423558	0.498556	0.386018	0.249537	0.528855	0.329002	0.480097	0.451995	0.504569	0.388927	0.556654	0.491676	0.472476	0.494308	0.265649	0.563505	0.547907	0.445162	0.331221	0.263367	0.138211	0.339248	0.550326	0.42744	0.558997	0.460542	0.708744	0.483341	0.544973	0.216307	0.31016	0.457594	0.659485	0.412257	0.551781	0.443034	0.437957	0.391879	0.483757	0.312872	0.329184	0.328501	0.218462	0.432021	0.270918	-0.0563951	0.265102	-0.121131
TCGA-A2-A0T5-01A	0.380131	0.39363	0.433079	0.387887	0.322137	0.518622	0.239208	0.49359	0.424862	0.472041	0.417935	0.494641	0.489367	0.464524	0.478673	0.235812	0.549299	0.343857	0.278844	0.36051	0.239508	0.160236	0.258184	0.56211	0.411048	0.526237	0.434166	0.728018	0.533932	0.530742	0.132992	0.259436	0.394346	0.646082	0.428167	0.503013	0.431723	0.394559	0.371354	0.409233	0.300118	0.306471	0.286953	0.150041	0.387106	0.188683	-0.0807375	0.192262	-0.134003
TCGA-A2-A0T6-01A	0.497002	0.431473	0.449591	0.363041	0.228681	0.574818	0.366169	0.437546	0.313931	0.507875	0.405165	0.518283	0.417639	0.364392	0.50716	0.233282	0.57816	0.45227	0.411859	0.352839	0.265607	0.149734	0.346044	0.548074	0.430307	0.511133	0.312282	0.669163	0.410765	0.604257	0.259195	0.284689	0.421302	0.626896	0.379469	0.50423	0.42941	0.400246	0.439263	0.433203	0.309787	0.332905	0.34178	0.168703	0.371907	0.313525	-0.136547	0.279761	-0.158544
TCGA-A2-A0T7-01A	0.423489	0.404687	0.457107	0.406281	0.325785	0.547772	0.263991	0.466901	0.418961	0.483799	0.432692	0.491425	0.426248	0.40558	0.489093	0.249267	0.564148	0.462893	0.377198	0.371238	0.251492	0.189206	0.31472	0.548241	0.436784	0.540932	0.412452	0.696281	0.456324	0.565956	0.195401	0.266701	0.397956	0.618791	0.407686	0.490505	0.45096	0.434585	0.415999	0.436912	0.313485	0.327934	0.281787	0.176319	0.393811	0.216465	-0.0951959	0.21883	-0.129928
TCGA-A2-A0YD-01A	0.526338	0.437912	0.450752	0.396384	0.2776	0.565831	0.352903	0.442275	0.353151	0.536093	0.451716	0.513934	0.540833	0.484913	0.481094	0.268253	0.573574	0.540416	0.454969	0.369503	0.265416	0.169713	0.358843	0.541114	0.427456	0.507016	0.340121	0.662756	0.406053	0.607827	0.266245	0.283858	0.422633	0.610225	0.405256	0.523665	0.470012	0.417357	0.439034	0.487729	0.313375	0.368126	0.350765	0.167684	0.37269	0.291037	-0.12172	0.288945	-0.128143
TCGA-A2-A0YE-01A	0.344024	0.378411	0.454849	0.465419	0.292289	0.54386	0.278275	0.477605	0.530265	0.424149	0.453558	0.429555	0.302746	0.343173	0.457255	0.17885	0.580085	0.486802	0.370332	0.327236	0.255922	0.139587	0.253682	0.554625	0.425552	0.564134	0.545126	0.725509	0.489663	0.505368	0.148004	0.215298	0.340342	0.581499	0.454967	0.490861	0.381778	0.426426	0.354035	0.3819	0.279319	0.264332	0.267283	0.121156	0.347876	0.191461	-0.0317019	0.163234	-0.13162
TCGA-A2-A0YF-01A	0.364923	0.358671	0.442498	0.401684	0.255924	0.520805	0.265633	0.470726	0.458035	0.482469	0.383501	0.498256	0.516476	0.449139	0.521702	0.182712	0.613771	0.440734	0.353937	0.275821	0.232355	0.155068	0.32623	0.559185	0.441543	0.547844	0.458399	0.703583	0.417278	0.381058	0.181038	0.264454	0.419556	0.645935	0.397743	0.494026	0.403318	0.388354	0.378094	0.40428	0.334419	0.279852	0.296725	0.15658	0.387327	0.222713	-0.0441813	0.216042	-0.182575
TCGA-A2-A0YG-01A	0.31953	0.326332	0.425069	0.452444	0.223895	0.498731	0.202663	0.482918	0.541978	0.437505	0.392007	0.474873	0.426987	0.387896	0.485107	0.171325	0.580108	0.413987	0.335217	0.288539	0.188653	0.160703	0.277284	0.585452	0.451283	0.571898	0.547745	0.7311	0.502622	0.405118	0.117428	0.242232	0.39744	0.641867	0.419043	0.509634	0.380232	0.396879	0.345352	0.406428	0.307371	0.239516	0.266962	0.144248	0.378115	0.164569	-0.0324518	0.14795	-0.166855
TCGA-A2-A0YH-01A	0.379945	0.403374	0.486801	0.394906	0.228068	0.48754	0.375929	0.500387	0.46522	0.480509	0.356871	0.49704	0.450298	0.433302	0.485362	0.194453	0.565971	0.653778	0.526452	0.319823	0.25897	0.170961	0.359648	0.564048	0.433781	0.56793	0.480789	0.718067	0.510582	0.510455	0.263606	0.265628	0.411903	0.65499	0.428468	0.526511	0.40798	0.428977	0.358919	0.434558	0.324579	0.303282	0.322119	0.179992	0.410885	0.320122	-0.0619282	0.219193	-0.132184
TCGA-A2-A0YI-01A	0.413904	0.394732	0.426213	0.345959	0.249385	0.548661	0.363324	0.445187	0.332783	0.501868	0.442484	0.496549	0.512809	0.442913	0.512243	0.206677	0.595782	0.513452	0.446337	0.311958	0.253533	0.140426	0.354403	0.564265	0.428834	0.534679	0.314595	0.675791	0.406284	0.48467	0.262533	0.27975	0.413428	0.624811	0.387816	0.515307	0.422206	0.393081	0.395639	0.425601	0.32723	0.31626	0.337116	0.191064	0.388367	0.337283	-0.112767	0.269421	-0.14169
TCGA-A2-A0YJ-01A	0.357312	0.445377	0.466283	0.447401	0.313703	0.514625	0.220906	0.470844	0.514641	0.43908	0.402193	0.452257	0.375145	0.373629	0.45944	0.223837	0.579351	0.260522	0.236849	0.320054	0.193877	0.22693	0.250123	0.582911	0.448769	0.599648	0.527453	0.733431	0.567175	0.443265	0.139444	0.218904	0.379308	0.60779	0.462673	0.538392	0.408135	0.438822	0.338336	0.331361	0.306623	0.234886	0.268172	0.143073	0.358167	0.153372	-0.020643	0.151745	-0.114428
TCGA-A2-A0YL-01A	0.451923	0.424555	0.432591	0.419207	0.289715	0.567668	0.287595	0.468119	0.41613	0.510827	0.448507	0.486109	0.485643	0.434687	0.505678	0.242788	0.579949	0.493374	0.398779	0.365078	0.262502	0.191106	0.305168	0.541897	0.42845	0.517428	0.419215	0.703491	0.442964	0.54365	0.183646	0.259425	0.385992	0.61845	0.397958	0.494197	0.44317	0.398279	0.441206	0.414096	0.315169	0.31297	0.314799	0.176755	0.374635	0.241491	-0.0652222	0.244484	-0.120899
TCGA-A2-A0YM-01A	0.476397	0.411774	0.443975	0.504957	0.265865	0.533159	0.378821	0.475526	0.582275	0.46931	0.382244	0.43607	0.334743	0.367908	0.43095	0.186842	0.538591	0.585865	0.490248	0.33806	0.178233	0.217511	0.342364	0.577631	0.441764	0.573676	0.597735	0.749329	0.569027	0.471369	0.285176	0.212349	0.363099	0.574222	0.429949	0.50682	0.403105	0.463828	0.347549	0.396572	0.301708	0.272205	0.327273	0.0818107	0.317197	0.309381	-0.0180557	0.223846	-0.107516
TCGA-A2-A0YT-01A	0.339124	0.357709	0.483241	0.431355	0.213959	0.493466	0.235242	0.497912	0.511731	0.458586	0.332885	0.501434	0.422649	0.390552	0.480545	0.191527	0.596565	0.501148	0.389712	0.290861	0.188016	0.118088	0.283321	0.586846	0.445633	0.58296	0.533769	0.7289	0.50185	0.390677	0.14998	0.269939	0.413813	0.654741	0.416381	0.514272	0.42241	0.421599	0.335144	0.370357	0.314955	0.244608	0.264953	0.18516	0.423853	0.186864	-0.0549872	0.148628	-0.167576
TCGA-A2-A1FV-01A	0.33981	0.374623	0.405777	0.377306	0.245981	0.554521	0.179575	0.443524	0.397752	0.435431	0.35012	0.493796	0.403454	0.353773	0.484654	0.204306	0.579496	0.215688	0.203422	0.277592	0.186832	0.21297	0.22	0.535239	0.389209	0.505588	0.395143	0.703683	0.424023	0.434776	0.0832203	0.227546	0.396136	0.630236	0.345852	0.447489	0.344802	0.354691	0.43637	0.40414	0.311897	0.229394	0.240012	0.174285	0.376574	0.082374	-0.0522702	0.159952	-0.13916
TCGA-A2-A1FW-01A	0.284056	0.362463	0.500246	0.436702	0.22355	0.510636	0.180325	0.492206	0.507785	0.440434	0.309584	0.464606	0.380674	0.364001	0.55125	0.161077	0.602509	0.474296	0.350242	0.261593	0.196812	0.192668	0.245604	0.53895	0.440186	0.546392	0.498355	0.714452	0.467698	0.40951	0.106042	0.236883	0.38606	0.614579	0.357823	0.460747	0.389664	0.375546	0.406203	0.319986	0.302866	0.20797	0.257527	0.169957	0.382387	0.138037	-0.0400347	0.13988	-0.154283
TCGA-A2-A1FX-01A	0.362814	0.361473	0.447139	0.396332	0.264174	0.508672	0.265709	0.5051	0.483522	0.475319	0.401471	0.478183	0.489306	0.436025	0.487109	0.199213	0.530359	0.483027	0.368402	0.299579	0.219903	0.140319	0.265191	0.567154	0.423567	0.550542	0.526421	0.724378	0.531269	0.446708	0.165269	0.246264	0.396337	0.647286	0.390596	0.497341	0.420374	0.424065	0.325128	0.446973	0.29926	0.258726	0.273792	0.184153	0.412321	0.207705	-0.0405345	0.159033	-0.15195
TCGA-A2-A1FZ-01A	0.412757	0.421747	0.464655	0.397574	0.257286	0.561803	0.291936	0.458721	0.358373	0.493745	0.398772	0.559755	0.498675	0.456718	0.496154	0.248608	0.587063	0.382498	0.328705	0.349617	0.247844	0.183075	0.318203	0.536343	0.42078	0.523283	0.36727	0.671518	0.398292	0.541797	0.186896	0.303917	0.441249	0.633759	0.412971	0.528698	0.440439	0.397291	0.399796	0.461225	0.330893	0.324777	0.303623	0.207435	0.414303	0.224603	-0.111822	0.247162	-0.143956
TCGA-A2-A1G0-01A	0.427094	0.403129	0.459304	0.360366	0.246489	0.555571	0.296069	0.451285	0.31731	0.49532	0.422282	0.51757	0.514605	0.453653	0.530163	0.225136	0.586524	0.398475	0.342394	0.3408	0.272728	0.147391	0.296377	0.538991	0.425432	0.508815	0.326944	0.679075	0.447403	0.504149	0.179555	0.291504	0.427587	0.619567	0.361196	0.480342	0.423055	0.388809	0.437442	0.430815	0.310136	0.294537	0.30436	0.2226	0.411084	0.244258	-0.103529	0.227795	-0.109874
TCGA-A2-A1G1-01A	0.465528	0.422053	0.500647	0.474671	0.267784	0.545553	0.371447	0.471253	0.549295	0.512252	0.402137	0.449221	0.319011	0.334282	0.484619	0.169258	0.61662	0.55049	0.498302	0.333643	0.289226	0.186433	0.356123	0.579688	0.457274	0.615284	0.554866	0.751727	0.525814	0.521847	0.301869	0.220227	0.375533	0.610815	0.419178	0.525667	0.39091	0.418621	0.39105	0.442016	0.298161	0.282484	0.346091	0.120027	0.360356	0.366643	-0.0274554	0.259701	-0.190624
TCGA-A2-A1G4-01A	0.31822	0.364227	0.45731	0.415042	0.203683	0.516925	0.216464	0.511123	0.493781	0.448332	0.379097	0.482774	0.488479	0.458176	0.495025	0.150485	0.585748	0.349284	0.271156	0.27509	0.21342	0.153456	0.263067	0.565507	0.44346	0.563576	0.515017	0.730718	0.483491	0.347306	0.123605	0.255989	0.403808	0.630986	0.385304	0.477693	0.385489	0.397543	0.36635	0.388789	0.312292	0.228957	0.25796	0.193045	0.397412	0.164772	-0.0377838	0.154545	-0.165983
TCGA-A2-A1G6-01A	0.446746	0.419942	0.439803	0.317601	0.341849	0.560797	0.285662	0.447744	0.290602	0.49915	0.453708	0.524007	0.498153	0.449208	0.518797	0.244512	0.598641	0.374624	0.33121	0.373098	0.290549	0.181817	0.308537	0.545667	0.418241	0.504235	0.292547	0.682539	0.39605	0.48715	0.171832	0.28331	0.428477	0.635813	0.368153	0.480263	0.456728	0.403249	0.451073	0.450202	0.330587	0.305047	0.303967	0.179867	0.391557	0.220986	-0.0993661	0.249228	-0.136678
TCGA-A2-A25A-01A	0.506753	0.430924	0.415618	0.392128	0.318932	0.589009	0.344914	0.466593	0.398992	0.527347	0.466682	0.485047	0.492422	0.461068	0.509113	0.25149	0.567787	0.504338	0.439684	0.37791	0.262928	0.19963	0.345837	0.545529	0.442194	0.504424	0.39733	0.693281	0.409661	0.572129	0.253355	0.265867	0.388437	0.61821	0.37704	0.515154	0.46571	0.430723	0.4534	0.487053	0.313214	0.355214	0.351847	0.146426	0.368069	0.280978	-0.0905616	0.288692	-0.144715
TCGA-A2-A25C-01A	0.356277	0.337047	0.414326	0.434843	0.234065	0.513525	0.238473	0.482037	0.489858	0.468185	0.378068	0.460929	0.502402	0.442856	0.502446	0.190128	0.601408	0.603759	0.45346	0.322437	0.217659	0.188968	0.300515	0.555357	0.432986	0.538022	0.49676	0.709545	0.427768	0.482024	0.171166	0.228269	0.377193	0.601763	0.375376	0.495691	0.416719	0.391341	0.384909	0.407193	0.30089	0.282105	0.293835	0.143716	0.360193	0.213646	-0.0278417	0.205628	-0.15295
TCGA-A2-A25E-01A	0.373243	0.364426	0.466075	0.411592	0.230198	0.506362	0.250126	0.496287	0.496694	0.47416	0.351777	0.489225	0.471189	0.441865	0.491986	0.174014	0.598239	0.422303	0.341678	0.280657	0.212854	0.140134	0.275843	0.579636	0.437433	0.571464	0.523529	0.741624	0.50241	0.43991	0.137286	0.269153	0.425562	0.649422	0.399362	0.501361	0.405333	0.428168	0.354338	0.387832	0.306935	0.24171	0.27118	0.186452	0.406694	0.180044	-0.0372593	0.162558	-0.140379
TCGA-A2-A25F-01A	0.534705	0.439362	0.443206	0.450968	0.27737	0.561535	0.510041	0.461574	0.518659	0.525706	0.391538	0.521576	0.30156	0.320212	0.510664	0.211648	0.579319	0.620128	0.594357	0.344984	0.230844	0.159816	0.453228	0.577018	0.463176	0.591544	0.525626	0.735869	0.489338	0.560941	0.389202	0.300166	0.421435	0.630951	0.377257	0.561461	0.423279	0.452407	0.410644	0.463241	0.327444	0.329363	0.437235	0.141838	0.371459	0.528006	-0.0556155	0.337868	-0.15775
TCGA-A2-A3KC-01A	0.409853	0.401928	0.436996	0.418501	0.320545	0.555364	0.274147	0.467082	0.411838	0.4907	0.482264	0.489976	0.501433	0.451734	0.476521	0.259097	0.551338	0.433501	0.357029	0.371711	0.275277	0.160877	0.315775	0.531859	0.418194	0.498735	0.40225	0.686268	0.460842	0.542334	0.177703	0.262552	0.403126	0.616013	0.382048	0.509582	0.431075	0.401168	0.410252	0.485444	0.307494	0.349414	0.309741	0.155038	0.377059	0.224783	-0.0993775	0.229357	-0.119168
TCGA-A2-A3XS-01A	0.361054	0.38198	0.457383	0.392679	0.317653	0.47998	0.285982	0.506429	0.477872	0.446878	0.387727	0.44961	0.363469	0.373256	0.389949	0.240088	0.508756	0.4607	0.36295	0.335529	0.232019	0.168723	0.263296	0.574241	0.415793	0.544563	0.520252	0.730949	0.528816	0.458015	0.156084	0.221931	0.365818	0.639734	0.403931	0.535322	0.429533	0.432809	0.290239	0.353884	0.295789	0.276203	0.293199	0.125207	0.354711	0.248529	-0.0366849	0.182752	-0.101038
TCGA-A2-A3XT-01A	0.441643	0.396731	0.471496	0.419847	0.309884	0.449914	0.364655	0.514798	0.529466	0.439915	0.380956	0.507548	0.314074	0.320193	0.392245	0.203918	0.488267	0.516258	0.45038	0.310589	0.216756	0.190529	0.335081	0.568959	0.409297	0.577658	0.561604	0.749642	0.621073	0.433687	0.246914	0.272643	0.41535	0.669898	0.421493	0.577935	0.42857	0.455521	0.28237	0.343634	0.2979	0.289981	0.327894	0.148078	0.370923	0.32469	-0.0193298	0.207613	-0.171848
TCGA-A2-A3XU-01A	0.331992	0.379882	0.441838	0.359005	0.355983	0.37854	0.153553	0.550447	0.48697	0.410556	0.418914	0.491075	0.295611	0.345931	0.384265	0.184868	0.489185	0.314218	0.235855	0.283616	0.195399	0.16871	0.21294	0.563469	0.419383	0.575116	0.538426	0.762327	0.662859	0.325105	0.0725485	0.216528	0.381586	0.694429	0.455102	0.573564	0.455975	0.470356	0.21632	0.291132	0.275149	0.189902	0.221731	0.111169	0.359138	0.117109	-0.0241625	0.102129	-0.149799
TCGA-A2-A3XV-01A	0.293416	0.316875	0.441771	0.275963	0.206635	0.400395	0.175291	0.535761	0.407773	0.420636	0.337806	0.534068	0.303929	0.338727	0.438061	0.179911	0.466248	0.388546	0.295757	0.235842	0.146548	0.0549734	0.260224	0.550809	0.404107	0.552623	0.43479	0.710126	0.592212	0.366994	0.0801406	0.329323	0.47855	0.693533	0.412743	0.583919	0.410908	0.391561	0.24717	0.288456	0.268852	0.257736	0.248177	0.208296	0.427421	0.172235	-0.0503223	0.138077	-0.162781
TCGA-A2-A3XW-01A	0.429619	0.422918	0.471649	0.28923	0.346323	0.45446	0.291723	0.495973	0.331019	0.475854	0.405505	0.483131	0.466684	0.478311	0.363771	0.310732	0.424597	0.544334	0.418786	0.370873	0.281132	0.106646	0.288625	0.518872	0.396854	0.484215	0.343992	0.652998	0.505953	0.452724	0.183512	0.293551	0.400707	0.629246	0.377186	0.535405	0.512402	0.432784	0.272666	0.330516	0.296374	0.319075	0.312455	0.169677	0.355408	0.260743	-0.120106	0.197105	-0.0290957
TCGA-A2-A3XX-01A	0.375245	0.404435	0.49237	0.419971	0.325149	0.458112	0.269315	0.505211	0.505422	0.448938	0.387468	0.466099	0.338048	0.35847	0.405302	0.247584	0.496755	0.445829	0.364361	0.347586	0.235451	0.147742	0.286311	0.559594	0.410137	0.557448	0.537565	0.743054	0.591271	0.450896	0.153324	0.239551	0.395376	0.646808	0.420548	0.546734	0.430859	0.43686	0.308833	0.370602	0.286564	0.280545	0.27797	0.148575	0.379684	0.248222	-0.0138816	0.177216	-0.10383
TCGA-A2-A3XY-01A	0.544463	0.457177	0.510198	0.408817	0.361667	0.559825	0.405364	0.487338	0.486486	0.497617	0.461165	0.515305	0.337757	0.356261	0.429664	0.265762	0.493296	0.585686	0.493387	0.371038	0.251671	0.180027	0.33265	0.58252	0.420692	0.561294	0.491138	0.725533	0.562956	0.587628	0.276161	0.260929	0.409841	0.638018	0.413016	0.541304	0.457804	0.476282	0.367488	0.466698	0.288047	0.324932	0.365295	0.11171	0.356468	0.334569	-0.0834801	0.27491	-0.0952965
TCGA-A2-A3XZ-01A	0.393541	0.345784	0.439929	0.375909	0.266639	0.465999	0.340835	0.516093	0.446815	0.474505	0.388095	0.479616	0.350722	0.369909	0.442082	0.205859	0.482643	0.47233	0.420321	0.326326	0.219657	0.0991468	0.323916	0.553956	0.441644	0.568929	0.451175	0.717763	0.55211	0.41836	0.206316	0.272453	0.397436	0.654148	0.406492	0.536376	0.445264	0.407954	0.281286	0.343732	0.277752	0.299108	0.335697	0.137196	0.375454	0.349482	-0.0574558	0.232075	-0.129689
TCGA-A2-A4RW-01A	0.353133	0.381656	0.403746	0.365972	0.312965	0.516762	0.300238	0.457809	0.371243	0.453185	0.408385	0.500741	0.439884	0.39869	0.455852	0.244339	0.540572	0.408619	0.335451	0.33774	0.237959	0.192008	0.272499	0.51949	0.420242	0.495931	0.36574	0.685701	0.497066	0.499037	0.147287	0.258264	0.390509	0.606459	0.386804	0.51157	0.427215	0.394547	0.386229	0.401711	0.302278	0.297013	0.282487	0.170015	0.388031	0.219975	-0.100002	0.18382	-0.122277
TCGA-A2-A4RX-01A	0.508429	0.506043	0.512982	0.440971	0.363724	0.585551	0.334669	0.476663	0.464768	0.497717	0.449912	0.462242	0.386521	0.390819	0.477694	0.283605	0.549916	0.3988	0.371123	0.398507	0.300957	0.262414	0.319883	0.561127	0.439135	0.563598	0.471193	0.712108	0.473851	0.63827	0.225801	0.246677	0.373654	0.600095	0.432857	0.518894	0.469297	0.447364	0.434423	0.463208	0.307544	0.323884	0.3475	0.118265	0.367675	0.293479	-0.0820731	0.276443	-0.105524
TCGA-A2-A4RY-01A	0.460995	0.434784	0.430216	0.353688	0.357676	0.543328	0.325454	0.464599	0.295777	0.506513	0.465322	0.521903	0.489922	0.44777	0.468353	0.286907	0.519555	0.427798	0.359238	0.409361	0.285208	0.167638	0.286099	0.531486	0.416924	0.478059	0.29731	0.661662	0.460777	0.555515	0.183407	0.301901	0.408235	0.59886	0.368015	0.502152	0.482924	0.407056	0.408197	0.447146	0.303695	0.341317	0.317712	0.164231	0.360119	0.252659	-0.144918	0.249536	-0.101478
TCGA-A2-A4S0-01A	0.290446	0.336482	0.405283	0.335086	0.240037	0.46705	0.16703	0.46894	0.299752	0.425541	0.323227	0.499006	0.453849	0.40419	0.447463	0.18966	0.545476	0.359609	0.247082	0.255602	0.151324	0.235309	0.221544	0.522491	0.400367	0.493281	0.303297	0.659025	0.44013	0.346085	0.0552045	0.257196	0.406912	0.647102	0.384488	0.516268	0.375282	0.41936	0.308293	0.325365	0.325856	0.253999	0.238427	0.185573	0.399614	0.108211	-0.0591489	0.113522	-0.170443
TCGA-A2-A4S1-01A	0.416172	0.422231	0.437691	0.354236	0.371043	0.531268	0.344263	0.496233	0.350053	0.463359	0.496283	0.492574	0.204411	0.250188	0.429908	0.283655	0.488722	0.535263	0.451406	0.361547	0.220114	0.197407	0.34812	0.559978	0.394413	0.525056	0.365054	0.677806	0.440967	0.590958	0.256028	0.298955	0.408514	0.634969	0.417245	0.554378	0.426021	0.440898	0.364873	0.466203	0.295535	0.306526	0.317555	0.10762	0.369159	0.301009	-0.120002	0.253095	-0.193672
TCGA-A2-A4S2-01A	0.424985	0.405808	0.466851	0.354753	0.271113	0.487471	0.332729	0.469139	0.328313	0.492686	0.373799	0.493682	0.466683	0.421993	0.473994	0.244699	0.523184	0.70061	0.533863	0.334159	0.240226	0.189196	0.328742	0.552137	0.417772	0.518596	0.329858	0.664772	0.466884	0.487791	0.219708	0.274495	0.411474	0.62877	0.399729	0.541693	0.433168	0.407072	0.358522	0.401956	0.309734	0.309696	0.314927	0.138932	0.364227	0.293183	-0.137576	0.21779	-0.125708
TCGA-A2-A4S3-01A	0.329052	0.344025	0.4517	0.414	0.258853	0.427206	0.286644	0.513844	0.521758	0.456686	0.333287	0.475432	0.428588	0.416178	0.448486	0.185758	0.52733	0.517262	0.398122	0.287375	0.233695	0.0589197	0.299212	0.574448	0.446157	0.59007	0.563438	0.737993	0.58574	0.417571	0.158291	0.271582	0.405946	0.665412	0.412021	0.52273	0.40341	0.428748	0.262215	0.371133	0.296633	0.257159	0.270168	0.148106	0.394695	0.273845	-0.0365893	0.167917	-0.14803
TCGA-A7-A0CD-01A	0.334811	0.357978	0.476833	0.396625	0.24141	0.519234	0.204237	0.483018	0.419264	0.458559	0.391171	0.47995	0.521196	0.437788	0.470446	0.187526	0.569864	0.473028	0.329225	0.278953	0.212135	0.133547	0.253642	0.541704	0.427996	0.52182	0.434925	0.704354	0.488765	0.402788	0.0911824	0.252336	0.398195	0.641309	0.381949	0.474852	0.416792	0.384633	0.353572	0.375218	0.317554	0.24513	0.248974	0.198877	0.397635	0.139262	-0.0599726	0.143109	-0.141082
TCGA-A7-A0CE-01A	0.418331	0.444433	0.466595	0.443479	0.259137	0.504357	0.267111	0.503437	0.537235	0.464054	0.353107	0.515926	0.385384	0.41931	0.46198	0.241841	0.563203	0.488143	0.399421	0.320451	0.244956	0.14775	0.303192	0.588006	0.418429	0.590919	0.575432	0.756461	0.577287	0.480562	0.167709	0.244219	0.405364	0.695725	0.450518	0.522667	0.416785	0.442449	0.366812	0.38165	0.319835	0.278047	0.268006	0.136645	0.371229	0.206487	-0.0061021	0.175973	-0.122173
TCGA-A7-A0CH-01A	0.341357	0.374492	0.447306	0.37104	0.22745	0.511265	0.201777	0.465784	0.368294	0.473873	0.398523	0.48956	0.454783	0.42733	0.507564	0.19297	0.575447	0.410138	0.315626	0.301973	0.245666	0.125401	0.272784	0.548206	0.423428	0.536247	0.380783	0.6906	0.430704	0.502599	0.118525	0.25794	0.426301	0.652999	0.404856	0.506423	0.414125	0.383233	0.360634	0.353575	0.32755	0.289779	0.248835	0.185389	0.397706	0.149924	-0.0813795	0.187378	-0.139588
TCGA-A7-A0D9-01A	0.304041	0.387751	0.441888	0.350593	0.253178	0.557339	0.179775	0.462134	0.346847	0.439682	0.3904	0.508803	0.455442	0.392712	0.472728	0.226973	0.581733	0.308545	0.231755	0.303725	0.200342	0.203202	0.241947	0.569301	0.409626	0.523265	0.36313	0.697886	0.456897	0.472521	0.0752409	0.25075	0.407907	0.642617	0.395152	0.489668	0.40985	0.405934	0.380469	0.429259	0.305541	0.253815	0.248971	0.141569	0.373988	0.0994189	-0.0946846	0.129069	-0.135018
TCGA-A7-A0DA-01A	0.401789	0.449921	0.507786	0.430382	0.322993	0.553621	0.246566	0.46821	0.472896	0.47122	0.459342	0.45013	0.377462	0.361959	0.455971	0.24837	0.54087	0.451002	0.344775	0.352334	0.248381	0.216976	0.273857	0.586834	0.41264	0.569783	0.462611	0.713985	0.507497	0.54957	0.1672	0.211848	0.351416	0.607823	0.436977	0.517077	0.425532	0.426162	0.389445	0.417133	0.294559	0.306236	0.279178	0.108406	0.351975	0.190639	-0.0341347	0.206802	-0.11398
TCGA-A7-A0DC-01A	0.227589	0.336613	0.406623	0.391843	0.235257	0.509684	0.116884	0.431749	0.367483	0.392278	0.340574	0.445118	0.452345	0.362388	0.481622	0.116461	0.601974	0.197799	0.145078	0.216037	0.150969	0.127402	0.175424	0.565075	0.383598	0.513078	0.387611	0.692472	0.474992	0.29507	0.0376971	0.242113	0.378036	0.610172	0.352092	0.427673	0.345583	0.350534	0.384164	0.351068	0.321923	0.125716	0.207324	0.182448	0.385773	0.0433077	-0.0282637	0.0637552	-0.165728
TCGA-A7-A13D-01A	0.407562	0.491189	0.479346	0.510314	0.31925	0.583231	0.240476	0.432179	0.538733	0.453824	0.444251	0.440917	0.33783	0.330346	0.487983	0.201678	0.601619	0.462135	0.363195	0.361703	0.230607	0.206399	0.265123	0.596132	0.457397	0.600075	0.534271	0.725392	0.508177	0.564525	0.195667	0.221612	0.340004	0.604208	0.479359	0.495527	0.40667	0.422058	0.427635	0.429159	0.29498	0.271595	0.308619	0.126167	0.364592	0.15925	0.000297936	0.2275	-0.170406
TCGA-A7-A13E-01A	0.330346	0.394231	0.458879	0.466056	0.277341	0.495405	0.201594	0.445895	0.495981	0.407781	0.415277	0.446294	0.307343	0.299989	0.47245	0.185194	0.603301	0.387559	0.315139	0.268389	0.192951	0.154087	0.212311	0.573645	0.431496	0.557114	0.49263	0.715669	0.503134	0.434243	0.133061	0.196067	0.3715	0.610987	0.415224	0.501467	0.376423	0.363545	0.355857	0.343309	0.309923	0.192758	0.274891	0.134105	0.328032	0.151237	-0.0127317	0.152408	-0.165015
TCGA-A7-A13F-01A	0.353792	0.382244	0.45453	0.422444	0.226047	0.48469	0.197352	0.498894	0.496321	0.4618	0.342199	0.51122	0.5346	0.500067	0.461953	0.212	0.547935	0.324233	0.247768	0.324861	0.243826	0.134726	0.274722	0.552514	0.405188	0.548642	0.537148	0.724099	0.498795	0.464229	0.13815	0.285264	0.424489	0.665305	0.418102	0.530566	0.421356	0.436545	0.339959	0.431222	0.326761	0.30194	0.2505	0.190552	0.401297	0.159313	-0.0526334	0.164866	-0.13147
TCGA-A7-A13H-01A	0.431359	0.400249	0.445357	0.340174	0.285865	0.508987	0.345374	0.470206	0.307073	0.486339	0.433129	0.491024	0.489724	0.452268	0.464546	0.243947	0.51807	0.495567	0.418922	0.351942	0.247464	0.11434	0.337896	0.526005	0.430701	0.495938	0.315701	0.654654	0.4511	0.497722	0.216068	0.299475	0.411209	0.609877	0.378571	0.52762	0.457907	0.403289	0.356974	0.405468	0.31602	0.335948	0.306928	0.168401	0.37506	0.301841	-0.131977	0.243002	-0.112251
TCGA-A7-A26E-01A	0.321271	0.339972	0.362337	0.382546	0.139472	0.482224	0.196553	0.446924	0.387106	0.450298	0.331511	0.456482	0.385404	0.368579	0.505058	0.138916	0.629311	0.423564	0.339054	0.241564	0.152943	0.06441	0.286993	0.518502	0.424868	0.512426	0.396804	0.692499	0.376174	0.485497	0.14838	0.271403	0.42487	0.629711	0.356325	0.491826	0.391654	0.33965	0.388986	0.367738	0.317361	0.266023	0.271648	0.198627	0.40928	0.185219	-0.0449867	0.214264	-0.175137
TCGA-A7-A26G-01A	0.435615	0.409335	0.477593	0.427325	0.27817	0.555995	0.33937	0.440731	0.479119	0.499089	0.459524	0.483457	0.337731	0.325835	0.528138	0.182617	0.620878	0.453489	0.409849	0.354051	0.256125	0.20435	0.380006	0.561179	0.44897	0.568995	0.469587	0.710643	0.477791	0.58712	0.273622	0.255749	0.386734	0.59464	0.409406	0.490956	0.418402	0.412132	0.435817	0.473503	0.30836	0.314655	0.360067	0.156009	0.374236	0.325897	-0.048193	0.321063	-0.179942
TCGA-A7-A26H-01A	0.400519	0.403806	0.455456	0.391495	0.222414	0.525534	0.273114	0.467273	0.413268	0.482564	0.384288	0.503148	0.495798	0.445091	0.509452	0.208561	0.605916	0.475754	0.392873	0.334733	0.239499	0.159236	0.327176	0.554342	0.416558	0.54313	0.417055	0.699161	0.415677	0.532113	0.181308	0.287669	0.427862	0.627971	0.395809	0.518581	0.422545	0.403492	0.393662	0.421863	0.314437	0.322806	0.295974	0.19033	0.406269	0.241123	-0.086962	0.224913	-0.138565
TCGA-A7-A26J-01A	0.341467	0.342407	0.413808	0.419202	0.208463	0.481519	0.213208	0.48616	0.459829	0.452945	0.321149	0.450396	0.409806	0.389438	0.511225	0.137997	0.609986	0.59474	0.436361	0.270266	0.144232	0.0682991	0.300907	0.548706	0.443497	0.535961	0.482864	0.709103	0.463909	0.470731	0.179195	0.243719	0.410241	0.640824	0.383691	0.450503	0.39689	0.386285	0.378835	0.360939	0.301908	0.273411	0.271922	0.198024	0.405862	0.1898	-0.0360444	0.187986	-0.151568
TCGA-A7-A2KD-01A	0.391476	0.361617	0.467592	0.409704	0.251412	0.52087	0.309096	0.49079	0.493032	0.492526	0.438068	0.457276	0.447603	0.43742	0.490556	0.173535	0.55959	0.556659	0.437587	0.311843	0.295606	0.171709	0.317822	0.53749	0.444383	0.559094	0.501081	0.721621	0.471255	0.505357	0.209225	0.250243	0.385282	0.607817	0.381661	0.476912	0.394253	0.392515	0.359058	0.37861	0.285301	0.294824	0.303718	0.149753	0.367469	0.276801	-0.0580467	0.212922	-0.156135
TCGA-A7-A3IY-01A	0.48545	0.421992	0.466503	0.320973	0.247768	0.528043	0.309731	0.505406	0.364564	0.498237	0.388108	0.476429	0.484752	0.477036	0.488433	0.239274	0.545825	0.498514	0.412891	0.327993	0.260083	0.129028	0.346657	0.575997	0.399362	0.557878	0.390568	0.70597	0.475117	0.519162	0.249876	0.298501	0.410843	0.661131	0.427685	0.548394	0.463384	0.460247	0.344284	0.483062	0.311661	0.366134	0.317496	0.19315	0.403697	0.288815	-0.0911186	0.281937	-0.129399
TCGA-A7-A3IZ-01A	0.262004	0.340424	0.399773	0.426355	0.247018	0.482362	0.168244	0.48373	0.45136	0.419365	0.379062	0.462066	0.429062	0.394275	0.479882	0.167375	0.535672	0.325457	0.229143	0.258758	0.168096	0.0888358	0.229934	0.539879	0.421284	0.509146	0.468379	0.692881	0.469344	0.342416	0.0879937	0.230709	0.372575	0.624552	0.38479	0.462005	0.388272	0.37394	0.35976	0.375576	0.317457	0.239494	0.2352	0.154652	0.363328	0.113063	-0.0257655	0.108863	-0.149745
TCGA-A7-A3J0-01A	0.325914	0.34052	0.413754	0.37783	0.261714	0.430667	0.240203	0.484592	0.391531	0.436402	0.342823	0.479429	0.489886	0.451462	0.471474	0.166939	0.567262	0.405893	0.329253	0.283385	0.216129	0.289948	0.286157	0.550778	0.418609	0.53795	0.399342	0.689611	0.473464	0.33636	0.0945371	0.241548	0.40082	0.644012	0.382501	0.536334	0.392158	0.438412	0.308495	0.298323	0.313414	0.203561	0.260655	0.167351	0.397569	0.243985	-0.0592182	0.138276	-0.151239
TCGA-A7-A3J1-01A	0.396812	0.381805	0.428729	0.370601	0.296776	0.504869	0.357752	0.46356	0.325467	0.483813	0.402626	0.520174	0.474162	0.412989	0.463336	0.250921	0.529385	0.644726	0.496301	0.33494	0.265299	0.106991	0.316328	0.529495	0.427688	0.477613	0.337564	0.656712	0.447934	0.450634	0.20546	0.296799	0.425161	0.620301	0.367496	0.522066	0.430601	0.41886	0.349432	0.360997	0.318346	0.291835	0.313467	0.171472	0.371004	0.313012	-0.134138	0.224908	-0.111432
TCGA-A7-A3RF-01A	0.302622	0.390955	0.448944	0.328211	0.240296	0.43553	0.144886	0.483233	0.333594	0.409857	0.344262	0.4919	0.376068	0.360177	0.450999	0.217256	0.505755	0.395161	0.284316	0.292537	0.146527	0.168066	0.232188	0.548347	0.39673	0.529227	0.339044	0.674417	0.491871	0.387939	0.0761623	0.255164	0.416215	0.673717	0.421404	0.523469	0.409497	0.411206	0.283054	0.386914	0.317077	0.250012	0.236614	0.178171	0.401003	0.122091	-0.0898203	0.122776	-0.17838
TCGA-A7-A425-01A	0.409587	0.402266	0.444105	0.350379	0.311216	0.468921	0.292268	0.508764	0.393205	0.472789	0.415492	0.542111	0.45732	0.437819	0.439996	0.272182	0.469118	0.377112	0.307975	0.33395	0.256567	0.165892	0.295326	0.528363	0.414307	0.484556	0.402883	0.666633	0.503585	0.477987	0.156035	0.318555	0.455325	0.640916	0.400252	0.559516	0.449403	0.415761	0.324623	0.403097	0.302417	0.324458	0.283438	0.156894	0.365282	0.202098	-0.0936067	0.199966	-0.119269
TCGA-A7-A426-01A	0.389678	0.400514	0.431195	0.342398	0.347837	0.503486	0.28032	0.490982	0.339185	0.466144	0.435145	0.513948	0.507156	0.480864	0.425496	0.278384	0.482609	0.427084	0.333795	0.355443	0.261602	0.153499	0.27561	0.524752	0.405766	0.462542	0.356069	0.662808	0.444271	0.509857	0.1322	0.294066	0.427486	0.629699	0.37729	0.522269	0.463723	0.407117	0.360121	0.433834	0.295384	0.334907	0.286456	0.165167	0.366144	0.194632	-0.111098	0.206939	-0.106919
TCGA-A7-A4SA-01A	0.423184	0.407051	0.465663	0.390215	0.285685	0.522387	0.349514	0.482849	0.415553	0.486164	0.436902	0.529443	0.492646	0.438559	0.460068	0.252703	0.526217	0.582753	0.46808	0.32871	0.250296	0.178071	0.332223	0.536315	0.433249	0.538745	0.431993	0.69268	0.455803	0.503341	0.213517	0.302863	0.445651	0.639264	0.420771	0.566414	0.449582	0.426393	0.357886	0.451607	0.315382	0.32398	0.310544	0.191908	0.390353	0.301318	-0.0683602	0.235479	-0.11182
TCGA-A7-A4SB-01A	0.338632	0.348277	0.487209	0.390788	0.272965	0.511478	0.204706	0.476722	0.435316	0.449635	0.421291	0.482525	0.459057	0.421803	0.45539	0.223814	0.543191	0.377258	0.271908	0.321624	0.198805	0.0923239	0.227943	0.539985	0.427184	0.498929	0.449193	0.692264	0.473974	0.436325	0.0838793	0.24364	0.385073	0.608792	0.37269	0.493619	0.420889	0.39414	0.362467	0.361867	0.294041	0.27342	0.231687	0.143639	0.341461	0.105438	-0.0691813	0.113549	-0.132221
TCGA-A7-A4SC-01A	0.442764	0.411823	0.462124	0.364078	0.301379	0.515837	0.293443	0.44553	0.340174	0.486374	0.473268	0.518677	0.438646	0.385258	0.50483	0.246777	0.551744	0.415146	0.348564	0.333363	0.217296	0.158735	0.294852	0.542986	0.413348	0.504566	0.329732	0.658365	0.417234	0.494217	0.175673	0.28372	0.422862	0.624394	0.40298	0.523302	0.438819	0.405016	0.38089	0.38949	0.317695	0.284199	0.281948	0.163376	0.372623	0.219637	-0.122143	0.227801	-0.141575
TCGA-A7-A4SD-01A	0.465159	0.437571	0.49066	0.446631	0.341674	0.515956	0.370036	0.502338	0.494881	0.498674	0.408876	0.458891	0.348684	0.345697	0.448548	0.205357	0.556321	0.621722	0.523815	0.338776	0.33022	0.139795	0.330793	0.596614	0.443539	0.585687	0.520811	0.729379	0.557789	0.545728	0.263397	0.248693	0.377855	0.618134	0.451857	0.53307	0.448679	0.443863	0.345116	0.380195	0.294919	0.297624	0.321438	0.126012	0.378548	0.354493	-0.0662891	0.212367	-0.10656
TCGA-A7-A4SE-01A	0.473222	0.459552	0.489726	0.4498	0.396672	0.570696	0.322052	0.479093	0.528119	0.475689	0.495693	0.458606	0.351129	0.358878	0.453165	0.254595	0.512469	0.563469	0.430541	0.387493	0.257193	0.238216	0.30793	0.584439	0.428101	0.573913	0.533417	0.726987	0.554263	0.580234	0.207152	0.229571	0.358572	0.598716	0.425824	0.515548	0.437998	0.472095	0.370647	0.461979	0.291163	0.33199	0.308115	0.112078	0.337566	0.23012	-0.0591892	0.219528	-0.105014
TCGA-A7-A56D-01A	0.336515	0.423751	0.456305	0.277631	0.25652	0.4196	0.244046	0.509511	0.350753	0.43045	0.394367	0.458322	0.374578	0.396397	0.364545	0.278725	0.412674	0.568968	0.425539	0.311407	0.257049	0.0939836	0.294812	0.520918	0.374362	0.501925	0.387636	0.660974	0.524153	0.510415	0.182952	0.260356	0.381082	0.651484	0.444713	0.547353	0.435681	0.417605	0.260596	0.408076	0.268933	0.302828	0.294295	0.133538	0.35696	0.232955	-0.0738977	0.181368	-0.0994339
TCGA-A7-A5ZV-01A	0.370408	0.450616	0.449192	0.397165	0.29287	0.477104	0.267952	0.516667	0.467227	0.416726	0.413257	0.489867	0.30843	0.355401	0.441008	0.238835	0.558548	0.430819	0.33608	0.302818	0.253924	0.190049	0.286916	0.569163	0.422398	0.572967	0.482882	0.70683	0.528545	0.441522	0.156967	0.260436	0.384955	0.643999	0.463973	0.523949	0.431294	0.445319	0.316483	0.331877	0.329987	0.238065	0.26501	0.164156	0.367247	0.200972	-0.0336527	0.149098	-0.112434
TCGA-A7-A5ZW-01A	0.407633	0.411448	0.448976	0.325948	0.282238	0.540709	0.271888	0.473415	0.324852	0.498232	0.430972	0.495196	0.490466	0.450635	0.484706	0.234223	0.566947	0.41365	0.353253	0.358127	0.26049	0.136562	0.298331	0.554255	0.423337	0.519181	0.340607	0.704034	0.451188	0.574258	0.186765	0.281006	0.409626	0.651262	0.393008	0.511135	0.443428	0.401773	0.403404	0.43373	0.306334	0.324188	0.316043	0.187932	0.40286	0.241426	-0.0971163	0.239227	-0.160341
TCGA-A7-A6VV-01A	0.454907	0.472226	0.500597	0.44157	0.364103	0.547131	0.334573	0.503908	0.532565	0.490406	0.47192	0.464481	0.347756	0.358197	0.46742	0.251049	0.520456	0.419984	0.379992	0.359993	0.269701	0.305468	0.320909	0.565224	0.435287	0.581196	0.54989	0.723547	0.531424	0.592866	0.232824	0.237506	0.381513	0.627186	0.443594	0.554109	0.448639	0.441107	0.387668	0.451345	0.306115	0.315079	0.32531	0.106443	0.361388	0.279589	-0.0477093	0.24667	-0.113413
TCGA-A7-A6VX-01A	0.355431	0.394932	0.477491	0.392384	0.233624	0.507768	0.256352	0.507216	0.432352	0.473457	0.395781	0.496945	0.385624	0.367667	0.445455	0.234688	0.534297	0.527483	0.392541	0.31106	0.229256	0.109158	0.284624	0.552084	0.404719	0.544401	0.455569	0.703825	0.451349	0.515511	0.142701	0.274403	0.400558	0.645322	0.437703	0.564715	0.413744	0.439254	0.350316	0.376714	0.315166	0.283613	0.268065	0.204689	0.415294	0.182805	-0.0683539	0.165714	-0.144426
TCGA-A7-A6VY-01A	0.462032	0.458118	0.485483	0.413682	0.313041	0.50105	0.382959	0.503678	0.52939	0.482405	0.437528	0.451758	0.317074	0.353004	0.418699	0.20251	0.51113	0.566573	0.495692	0.353092	0.249832	0.163087	0.34868	0.586403	0.44063	0.599952	0.545989	0.742313	0.58405	0.548332	0.275634	0.25577	0.374514	0.622647	0.466507	0.543093	0.461466	0.460106	0.318644	0.409013	0.29705	0.331128	0.347173	0.130279	0.353306	0.348157	-0.0498216	0.230213	-0.136391
TCGA-A8-A06O-01A	0.337199	0.365226	0.474467	0.413371	0.224758	0.484682	0.244015	0.494523	0.510549	0.46321	0.325841	0.533124	0.458916	0.425587	0.481937	0.198041	0.576451	0.462067	0.365919	0.282539	0.229721	0.057682	0.280346	0.581839	0.425412	0.568621	0.53027	0.740576	0.536577	0.423735	0.120343	0.263834	0.435589	0.668948	0.398261	0.528222	0.382827	0.42975	0.339434	0.369774	0.300332	0.261693	0.267563	0.194398	0.425747	0.195311	-0.0482805	0.166479	-0.169306
TCGA-A8-A06P-01A	0.356212	0.416983	0.474367	0.352141	0.266429	0.535166	0.258913	0.476191	0.336737	0.466163	0.408143	0.521284	0.552145	0.478654	0.480113	0.263729	0.555081	0.364437	0.301392	0.345237	0.250005	0.144947	0.288814	0.570061	0.420477	0.538448	0.344995	0.690557	0.464061	0.564998	0.165451	0.284337	0.420244	0.64635	0.413237	0.515238	0.439054	0.405078	0.39346	0.456086	0.312307	0.312167	0.284031	0.191422	0.405516	0.198921	-0.109398	0.207862	-0.135912
TCGA-A8-A06Q-01A	0.204565	0.301193	0.492018	0.400424	0.200625	0.422169	0.141765	0.501141	0.503545	0.365283	0.295914	0.498641	0.424269	0.4023	0.50172	0.128758	0.57559	0.353058	0.259569	0.21641	0.129431	0.0257638	0.225534	0.588436	0.412898	0.591661	0.522084	0.739091	0.526071	0.256648	0.0353893	0.242664	0.429617	0.669392	0.409477	0.505399	0.350509	0.383114	0.272272	0.219508	0.303646	0.165052	0.206176	0.210294	0.444215	0.115661	-0.0468904	0.0751568	-0.17196
TCGA-A8-A06R-01A	0.386445	0.439621	0.475677	0.387462	0.253298	0.539385	0.300899	0.498805	0.451042	0.474415	0.395408	0.469295	0.391204	0.380755	0.478839	0.208321	0.537606	0.512001	0.430756	0.321799	0.187549	0.20692	0.327544	0.594074	0.42899	0.59592	0.46808	0.729777	0.482219	0.554688	0.202436	0.256685	0.406934	0.642608	0.452696	0.534957	0.416155	0.405131	0.350611	0.464415	0.29024	0.303946	0.313871	0.165	0.374984	0.271705	-0.0503443	0.222136	-0.171818
TCGA-A8-A06T-01A	0.313887	0.340661	0.449425	0.361668	0.224121	0.456138	0.242505	0.507908	0.387249	0.44427	0.322078	0.49927	0.415029	0.372535	0.465474	0.165005	0.56921	0.543402	0.427694	0.256819	0.196628	0.0643769	0.274524	0.581217	0.426752	0.547339	0.436023	0.710115	0.494897	0.401104	0.126337	0.278632	0.426735	0.666874	0.37633	0.489322	0.380877	0.400577	0.297159	0.338767	0.302516	0.261996	0.255916	0.214607	0.415317	0.224227	-0.0850882	0.119715	-0.158527
TCGA-A8-A06U-01A	0.33416	0.352514	0.449709	0.401171	0.190434	0.455486	0.274454	0.495391	0.462537	0.464589	0.357528	0.494418	0.430921	0.400524	0.480519	0.169782	0.581645	0.554443	0.44332	0.281804	0.200753	0.112791	0.290631	0.600685	0.441145	0.58032	0.478692	0.721691	0.512518	0.417475	0.147184	0.264694	0.429452	0.657222	0.421672	0.562713	0.414786	0.418752	0.29784	0.342562	0.325493	0.249805	0.272624	0.173249	0.410195	0.242681	-0.0849607	0.166668	-0.140461
TCGA-A8-A06X-01A	0.382502	0.371538	0.451392	0.424844	0.227619	0.499564	0.280744	0.497969	0.499382	0.474747	0.378734	0.495564	0.422243	0.394578	0.43143	0.181167	0.538338	0.590715	0.460973	0.281282	0.226222	0.0911477	0.285692	0.601758	0.426412	0.574546	0.513998	0.730408	0.525993	0.420217	0.15596	0.241803	0.397514	0.664342	0.422479	0.523087	0.431426	0.42137	0.317954	0.316886	0.305092	0.274093	0.297622	0.168405	0.390281	0.239811	-0.0504164	0.14838	-0.181557
TCGA-A8-A06Y-01A	0.285629	0.350261	0.462476	0.341805	0.306094	0.451007	0.181845	0.478627	0.360182	0.431645	0.355863	0.484795	0.429054	0.386674	0.466917	0.198305	0.589543	0.455789	0.327012	0.255947	0.133585	0.0910605	0.24485	0.605014	0.408761	0.552811	0.35861	0.696985	0.498757	0.338068	0.0700044	0.269175	0.40941	0.665167	0.411768	0.513471	0.397557	0.394696	0.315799	0.331191	0.318039	0.226062	0.249055	0.203053	0.409125	0.113078	-0.0743844	0.135464	-0.162609
TCGA-A8-A075-01A	0.352118	0.395613	0.472224	0.431212	0.221412	0.522024	0.3127	0.496389	0.514083	0.475884	0.397717	0.483461	0.421427	0.415211	0.491188	0.196654	0.567338	0.45443	0.398756	0.319669	0.246454	0.126025	0.329717	0.589759	0.444037	0.590166	0.505194	0.724045	0.501792	0.515798	0.208978	0.262647	0.407444	0.64447	0.440847	0.510813	0.405013	0.42221	0.331497	0.400171	0.298038	0.297149	0.291556	0.145306	0.396056	0.285674	-0.0368782	0.187368	-0.143307
TCGA-A8-A076-01A	0.332396	0.375303	0.477927	0.393435	0.205079	0.501368	0.247582	0.495889	0.491339	0.467593	0.408625	0.49029	0.47122	0.429996	0.490916	0.184222	0.592869	0.527468	0.403255	0.301169	0.247366	0.101379	0.309416	0.578564	0.450112	0.569232	0.493114	0.720842	0.508638	0.501717	0.168667	0.272445	0.424167	0.64034	0.422239	0.518689	0.407818	0.402349	0.344626	0.382812	0.291611	0.289652	0.279024	0.147614	0.408105	0.210306	-0.0686394	0.184283	-0.159032
TCGA-A8-A079-01A	0.286882	0.365958	0.471093	0.442042	0.238551	0.447865	0.232834	0.513487	0.5565	0.436054	0.404783	0.489576	0.472296	0.443035	0.447971	0.170217	0.514744	0.408252	0.307296	0.280124	0.218864	0.0920629	0.245607	0.563085	0.433593	0.577356	0.570504	0.74009	0.556532	0.381138	0.106157	0.273373	0.425466	0.646047	0.420379	0.536794	0.409207	0.404126	0.31881	0.329604	0.2896	0.242208	0.24278	0.177589	0.399077	0.16734	-0.0391596	0.114871	-0.138214
TCGA-A8-A07B-01A	0.339549	0.392763	0.453039	0.424892	0.196537	0.502582	0.22382	0.467299	0.498055	0.445515	0.405344	0.473259	0.382266	0.393509	0.513746	0.180042	0.582223	0.404477	0.321899	0.295262	0.234468	0.0699143	0.284583	0.578198	0.437116	0.567179	0.490112	0.739703	0.536445	0.491252	0.144483	0.247693	0.39205	0.63575	0.42357	0.503764	0.389648	0.371655	0.380656	0.399477	0.289462	0.288781	0.251432	0.143984	0.374372	0.180356	-0.0481064	0.202159	-0.166474
TCGA-A8-A07C-01A	0.337497	0.338036	0.422876	0.487719	0.30573	0.498276	0.265598	0.491747	0.601884	0.410933	0.382598	0.428213	0.260517	0.265985	0.449696	0.111991	0.572939	0.360567	0.328064	0.276085	0.149243	0.111359	0.278702	0.585542	0.418468	0.577617	0.621443	0.762764	0.556047	0.411702	0.162571	0.189464	0.364687	0.615868	0.372475	0.480542	0.368634	0.396351	0.330944	0.371651	0.287192	0.186218	0.29267	0.111037	0.33246	0.270668	0.0291039	0.191467	-0.168143
TCGA-A8-A07E-01A	0.398555	0.411304	0.450426	0.43153	0.298725	0.557562	0.312291	0.478645	0.485952	0.486453	0.472827	0.496855	0.454899	0.436394	0.528581	0.236854	0.567829	0.442855	0.395019	0.353048	0.263341	0.200498	0.331985	0.560589	0.455487	0.546925	0.483982	0.717619	0.476578	0.578702	0.1957	0.272253	0.408466	0.617075	0.40766	0.535099	0.431504	0.410919	0.426284	0.450306	0.314765	0.334884	0.335172	0.169524	0.385979	0.252946	-0.0689946	0.254343	-0.136299
TCGA-A8-A07F-01A	0.348572	0.34855	0.418872	0.408143	0.251999	0.512529	0.269375	0.46152	0.424307	0.476996	0.35573	0.464196	0.487188	0.419111	0.495057	0.166083	0.594952	0.452179	0.37701	0.30344	0.216271	0.15798	0.303847	0.542295	0.428579	0.528047	0.431005	0.693075	0.475194	0.466497	0.159728	0.251644	0.390461	0.614655	0.387634	0.463026	0.397429	0.36199	0.37905	0.360317	0.310078	0.27196	0.274145	0.182504	0.380844	0.221496	-0.077017	0.184	-0.169099
TCGA-A8-A07G-01A	0.344923	0.420558	0.496794	0.365103	0.249475	0.517351	0.264893	0.45397	0.358597	0.485542	0.419449	0.505245	0.460868	0.41101	0.505311	0.238114	0.586486	0.455908	0.383021	0.35468	0.242319	0.156295	0.327318	0.564862	0.424486	0.573419	0.363589	0.690446	0.423844	0.574221	0.173259	0.291443	0.421031	0.635962	0.426171	0.542606	0.415941	0.384945	0.384325	0.419807	0.320432	0.336769	0.29119	0.200212	0.414051	0.234366	-0.0940367	0.236981	-0.129279
TCGA-A8-A07I-01A	0.411962	0.396983	0.475523	0.455731	0.217518	0.549587	0.322492	0.46026	0.499409	0.486487	0.410924	0.466546	0.426745	0.381407	0.496971	0.207276	0.569693	0.616048	0.481672	0.342205	0.224255	0.14055	0.327137	0.583678	0.45503	0.560801	0.483506	0.710039	0.494264	0.545968	0.211024	0.244407	0.376105	0.588533	0.400935	0.50135	0.428506	0.406382	0.379542	0.406732	0.295305	0.31437	0.311494	0.121516	0.355277	0.262822	-0.062764	0.209939	-0.171498
TCGA-A8-A07J-01A	0.350267	0.401969	0.467962	0.353567	0.204977	0.537796	0.30749	0.456171	0.312226	0.477165	0.381496	0.552447	0.417476	0.386575	0.501298	0.258377	0.571697	0.523578	0.413319	0.355807	0.257654	0.19067	0.346983	0.52631	0.406623	0.523369	0.328536	0.659143	0.366462	0.556977	0.199307	0.30705	0.46081	0.648809	0.397245	0.52082	0.409632	0.387025	0.407875	0.445031	0.327621	0.333643	0.311163	0.223711	0.40538	0.277325	-0.109185	0.259979	-0.152743
TCGA-A8-A07L-01A	0.265547	0.349016	0.43128	0.441797	0.269838	0.497841	0.206367	0.523713	0.550356	0.425658	0.362543	0.456859	0.460131	0.405863	0.469146	0.197568	0.557865	0.388	0.291266	0.289391	0.212422	0.168433	0.239691	0.575153	0.414757	0.561347	0.574975	0.753944	0.550476	0.461551	0.0796913	0.227507	0.367468	0.652068	0.409115	0.501699	0.398526	0.399824	0.326925	0.413029	0.298817	0.213146	0.254608	0.134073	0.380814	0.131045	-0.014187	0.112834	-0.166297
TCGA-A8-A07O-01A	0.400107	0.387923	0.450745	0.458835	0.297774	0.470491	0.326779	0.515329	0.578059	0.448542	0.445976	0.486167	0.329227	0.3444	0.46108	0.178999	0.547175	0.395388	0.363642	0.301094	0.214309	0.200027	0.315216	0.582471	0.439226	0.601998	0.596807	0.772747	0.651312	0.421573	0.225101	0.24849	0.394072	0.642313	0.443812	0.547709	0.399939	0.452327	0.31148	0.371642	0.313617	0.23309	0.310776	0.133642	0.370087	0.264356	0.00827555	0.176125	-0.160322
TCGA-A8-A07P-01A	0.310087	0.365355	0.478322	0.359718	0.204746	0.473657	0.219288	0.497944	0.41302	0.458606	0.378334	0.504031	0.456744	0.425702	0.494287	0.176886	0.580944	0.447989	0.349529	0.285386	0.208261	0.0652207	0.283167	0.553546	0.433985	0.567874	0.431906	0.713036	0.488637	0.447343	0.134664	0.286391	0.444963	0.681261	0.414414	0.520893	0.402493	0.395013	0.33036	0.391131	0.321666	0.266285	0.282215	0.218447	0.42646	0.191123	-0.0684137	0.168617	-0.139795
TCGA-A8-A07U-01A	0.448001	0.41005	0.489301	0.43019	0.261631	0.471679	0.450431	0.459482	0.519714	0.508086	0.402684	0.523131	0.362413	0.374674	0.466524	0.213148	0.545692	0.699121	0.613284	0.334304	0.264109	0.173411	0.404437	0.59769	0.447237	0.607772	0.527978	0.731922	0.537537	0.465897	0.318301	0.277627	0.410282	0.630396	0.433451	0.56091	0.417482	0.438117	0.354399	0.427134	0.324541	0.300577	0.385738	0.15909	0.37102	0.443599	-0.0351655	0.274732	-0.140482
TCGA-A8-A07Z-01A	0.329294	0.353305	0.515222	0.377532	0.2555	0.45317	0.267343	0.506461	0.444173	0.46425	0.381331	0.493536	0.515171	0.481203	0.446118	0.215458	0.5161	0.552444	0.409963	0.305258	0.235906	0.110083	0.277994	0.550413	0.445612	0.552618	0.466632	0.69525	0.484989	0.385791	0.136191	0.277314	0.419425	0.65801	0.4191	0.525694	0.437679	0.420249	0.300159	0.382139	0.310287	0.264704	0.276418	0.215194	0.412559	0.208567	-0.0531254	0.141573	-0.124391
TCGA-A8-A082-01A	0.296565	0.367253	0.440035	0.437517	0.257366	0.517138	0.201319	0.492911	0.485412	0.451378	0.395531	0.469105	0.491738	0.466603	0.444804	0.205161	0.552552	0.378369	0.287098	0.332422	0.261065	0.232946	0.251893	0.539569	0.418364	0.541423	0.502762	0.714639	0.484884	0.45703	0.127158	0.254096	0.377845	0.621108	0.399683	0.46716	0.406265	0.409622	0.346461	0.426034	0.305866	0.291664	0.283546	0.163679	0.367589	0.161879	-0.021825	0.161687	-0.130653
TCGA-A8-A086-01A	0.336024	0.412681	0.469866	0.391901	0.292398	0.532449	0.214221	0.50493	0.437538	0.469007	0.398144	0.479118	0.52441	0.475387	0.48524	0.205914	0.564114	0.435634	0.327953	0.334921	0.263345	0.151672	0.29175	0.556905	0.417387	0.56785	0.47161	0.720147	0.498884	0.542316	0.134012	0.274324	0.407317	0.640252	0.42056	0.495218	0.415425	0.411235	0.37768	0.478994	0.310311	0.308035	0.27821	0.190236	0.391881	0.153804	-0.0658888	0.17992	-0.130933
TCGA-A8-A08A-01A	0.327971	0.359583	0.462585	0.35552	0.237976	0.479972	0.264907	0.478703	0.362574	0.447348	0.403618	0.518731	0.479963	0.439584	0.466131	0.226018	0.526848	0.404726	0.31743	0.302837	0.236178	0.104253	0.276509	0.533791	0.411605	0.536466	0.376947	0.691124	0.502582	0.485937	0.151843	0.279801	0.43156	0.658784	0.411163	0.527204	0.412033	0.398445	0.315639	0.401482	0.315529	0.298984	0.263839	0.200945	0.408539	0.219269	-0.0987397	0.162502	-0.148843
TCGA-A8-A08B-01A	0.36242	0.38305	0.502352	0.404732	0.188429	0.437529	0.261258	0.512363	0.514033	0.449189	0.331187	0.467994	0.427968	0.42302	0.484446	0.178518	0.551386	0.608662	0.458722	0.276005	0.184463	0.0896941	0.301922	0.584542	0.443168	0.596971	0.537647	0.750847	0.543349	0.380748	0.157518	0.242055	0.429671	0.647624	0.448082	0.521912	0.402626	0.425673	0.288207	0.309995	0.303067	0.262934	0.261265	0.169898	0.410205	0.238344	-0.033962	0.148317	-0.126768
TCGA-A8-A08C-01A	0.290474	0.322759	0.396683	0.375348	0.274352	0.490897	0.199428	0.474127	0.378405	0.436695	0.376447	0.495154	0.410902	0.353825	0.431493	0.176639	0.58095	0.409034	0.301404	0.272275	0.151644	0.0810879	0.2444	0.549662	0.40908	0.496934	0.382614	0.704478	0.482279	0.415845	0.0707282	0.24255	0.406017	0.650304	0.374276	0.508782	0.376641	0.361581	0.308259	0.30987	0.302993	0.232563	0.25777	0.17647	0.38732	0.158276	-0.0567026	0.118325	-0.194457
TCGA-A8-A08F-01A	0.358871	0.362024	0.434047	0.441674	0.237108	0.474291	0.335248	0.514358	0.53237	0.473724	0.358713	0.477204	0.386978	0.392657	0.458238	0.196224	0.540813	0.523542	0.441442	0.314109	0.222743	0.0775663	0.321694	0.586044	0.432492	0.587613	0.555281	0.731628	0.518269	0.503365	0.227771	0.261684	0.405717	0.641563	0.418756	0.5171	0.389384	0.426221	0.300917	0.427668	0.293473	0.308766	0.308842	0.157054	0.378645	0.281632	-0.0262742	0.188958	-0.128705
TCGA-A8-A08G-01A	0.331133	0.349375	0.470311	0.395415	0.260807	0.488733	0.247871	0.492153	0.459275	0.4621	0.353489	0.482984	0.481	0.435036	0.456655	0.193908	0.575263	0.557899	0.411494	0.301588	0.21426	0.109956	0.289382	0.57302	0.445324	0.554449	0.470943	0.707217	0.477581	0.452239	0.137474	0.24684	0.406552	0.644433	0.404065	0.518992	0.424898	0.409947	0.324749	0.363152	0.309839	0.267817	0.262527	0.171986	0.38892	0.210353	-0.0453696	0.158453	-0.142545
TCGA-A8-A08I-01A	0.352711	0.35463	0.453859	0.422023	0.186645	0.432983	0.393319	0.488329	0.481637	0.479816	0.282555	0.439805	0.452069	0.448894	0.48676	0.13216	0.555001	0.623253	0.544178	0.270815	0.270579	0.128724	0.369617	0.563367	0.456826	0.59021	0.499986	0.704378	0.46154	0.307082	0.244797	0.297651	0.402204	0.611149	0.403047	0.528084	0.385074	0.402982	0.303877	0.308097	0.315225	0.26041	0.324805	0.208107	0.407759	0.389963	-0.00395942	0.206636	-0.147863
TCGA-A8-A08L-01A	0.343391	0.399631	0.440561	0.446688	0.210922	0.46869	0.276528	0.497058	0.517893	0.454955	0.362112	0.477915	0.333882	0.359577	0.436327	0.19199	0.551531	0.415731	0.352744	0.318552	0.243153	0.145912	0.286358	0.564724	0.452362	0.578889	0.544395	0.727205	0.485186	0.425725	0.140063	0.250488	0.4158	0.656773	0.425933	0.529868	0.409799	0.417503	0.293274	0.352766	0.303073	0.246215	0.304146	0.163637	0.417444	0.262547	-0.0290813	0.17682	-0.127096
TCGA-A8-A08P-01A	0.39887	0.381679	0.492944	0.400164	0.212617	0.483961	0.362084	0.510588	0.48336	0.488094	0.352653	0.49192	0.401934	0.404968	0.479876	0.18593	0.564727	0.607496	0.507964	0.311781	0.256978	0.0718961	0.35932	0.583382	0.452903	0.593773	0.497801	0.734486	0.523914	0.499738	0.250149	0.277827	0.421158	0.661371	0.408897	0.532394	0.409744	0.42126	0.321251	0.421191	0.293108	0.313247	0.332992	0.182026	0.402713	0.351211	-0.0402091	0.226191	-0.173101
TCGA-A8-A08R-01A	0.410705	0.389528	0.494611	0.453406	0.286748	0.520538	0.362671	0.492125	0.555643	0.470598	0.427935	0.4425	0.346915	0.353458	0.47494	0.234539	0.544703	0.592123	0.493959	0.346077	0.194531	0.213654	0.347918	0.581775	0.423207	0.593175	0.571092	0.741663	0.539798	0.500481	0.250835	0.242511	0.376488	0.612196	0.412038	0.521869	0.401632	0.442592	0.366314	0.394285	0.321242	0.301759	0.350732	0.133536	0.371461	0.337724	0.0105192	0.216541	-0.130219
TCGA-A8-A08S-01A	0.333719	0.363756	0.422503	0.391688	0.241606	0.486008	0.267992	0.498768	0.469156	0.472332	0.3596	0.469175	0.448776	0.418894	0.516151	0.172315	0.550609	0.598984	0.444642	0.265444	0.217168	0.109262	0.307113	0.549737	0.432738	0.559854	0.464682	0.713267	0.480435	0.436157	0.155993	0.27151	0.427586	0.645868	0.396994	0.52919	0.415399	0.400037	0.344547	0.405443	0.326106	0.259847	0.268882	0.168169	0.403882	0.187009	-0.0629225	0.151636	-0.132397
TCGA-A8-A08X-01A	0.394209	0.410665	0.512876	0.430887	0.320542	0.508591	0.349803	0.49885	0.50576	0.489261	0.408845	0.476795	0.337009	0.331597	0.48228	0.227518	0.536807	0.452911	0.421326	0.343325	0.244867	0.199226	0.315738	0.599528	0.443183	0.596396	0.51353	0.728282	0.541769	0.542821	0.2173	0.255939	0.397496	0.640789	0.429855	0.542162	0.436797	0.426183	0.348106	0.419396	0.302332	0.304608	0.343475	0.154757	0.385533	0.319824	-0.0506412	0.229947	-0.121519
TCGA-A8-A08Z-01A	0.416878	0.438498	0.437404	0.419089	0.2864	0.565269	0.300437	0.46792	0.40943	0.495338	0.408005	0.470738	0.415072	0.381417	0.498498	0.219487	0.586374	0.411233	0.372403	0.344825	0.204641	0.165338	0.339105	0.564834	0.428597	0.54304	0.409623	0.701934	0.454742	0.595118	0.242964	0.266477	0.395051	0.627133	0.418648	0.502829	0.419107	0.399776	0.424504	0.424893	0.302578	0.317225	0.313108	0.164733	0.372023	0.263001	-0.079764	0.237	-0.189402
TCGA-A8-A091-01A	0.261955	0.337805	0.411173	0.391595	0.279657	0.526203	0.211523	0.461888	0.377831	0.43201	0.383322	0.465643	0.392127	0.373674	0.502205	0.197306	0.542162	0.323176	0.252126	0.312797	0.212301	0.193758	0.244786	0.510745	0.412707	0.492621	0.382726	0.675231	0.422742	0.403137	0.0950821	0.25019	0.385492	0.611693	0.367551	0.444714	0.376999	0.37515	0.36723	0.41159	0.313208	0.270729	0.252186	0.176323	0.39385	0.158648	-0.0817352	0.169206	-0.13217
TCGA-A8-A092-01A	0.277581	0.336954	0.452915	0.431392	0.227016	0.455744	0.224832	0.514	0.539175	0.428958	0.361645	0.485711	0.454554	0.424083	0.464729	0.175646	0.565273	0.484177	0.366706	0.287952	0.231161	0.0936916	0.266024	0.574593	0.429658	0.579858	0.567524	0.74345	0.56692	0.427469	0.122942	0.247102	0.413152	0.661829	0.418357	0.516362	0.397655	0.406428	0.317176	0.3543	0.308474	0.250544	0.262236	0.161822	0.397739	0.185357	-0.0347764	0.13169	-0.153478
TCGA-A8-A093-01A	0.276872	0.352422	0.442045	0.390032	0.246178	0.514337	0.171429	0.479123	0.400178	0.442176	0.40676	0.497909	0.47846	0.425639	0.444061	0.215523	0.555226	0.35147	0.264405	0.304578	0.225802	0.108356	0.243889	0.529531	0.410175	0.504521	0.403207	0.691644	0.472888	0.489506	0.0665224	0.26587	0.40232	0.645312	0.397352	0.488753	0.376097	0.371779	0.375377	0.378349	0.31125	0.290813	0.247922	0.173728	0.382667	0.10807	-0.0643347	0.14425	-0.150315
TCGA-A8-A095-01A	0.324675	0.357591	0.43792	0.438637	0.252817	0.515795	0.255427	0.503868	0.515982	0.483648	0.41365	0.494705	0.48567	0.479219	0.500949	0.189613	0.575717	0.383247	0.317638	0.316579	0.239079	0.131171	0.30226	0.553326	0.427817	0.55739	0.550084	0.733531	0.467175	0.473737	0.129035	0.276242	0.436127	0.645825	0.419952	0.519562	0.42862	0.39222	0.367325	0.386686	0.299106	0.297974	0.279855	0.178324	0.38674	0.203137	-0.0315983	0.195726	-0.153394
TCGA-A8-A097-01A	0.371829	0.395298	0.453736	0.40279	0.248392	0.538676	0.262299	0.496478	0.479217	0.478576	0.412771	0.475647	0.405554	0.396664	0.496305	0.214189	0.578282	0.451995	0.361217	0.340277	0.270098	0.132715	0.312011	0.569621	0.420814	0.554062	0.497776	0.713151	0.468667	0.556495	0.197032	0.273644	0.394454	0.622345	0.403133	0.510233	0.418447	0.410047	0.378508	0.42228	0.298463	0.321173	0.293885	0.182875	0.414528	0.224904	-0.0618418	0.232869	-0.168931
TCGA-A8-A09B-01A	0.36867	0.377423	0.462684	0.378552	0.269092	0.52483	0.223315	0.4791	0.383582	0.465888	0.380602	0.51181	0.535222	0.490118	0.45932	0.226286	0.551227	0.383525	0.290486	0.316682	0.227673	0.143143	0.261076	0.554398	0.4096	0.522617	0.398522	0.697444	0.485601	0.489825	0.104542	0.279317	0.442214	0.64822	0.396203	0.520467	0.427924	0.41557	0.364993	0.43151	0.315231	0.29216	0.274622	0.191442	0.393458	0.137653	-0.0863553	0.148564	-0.126532
TCGA-A8-A09D-01A	0.353522	0.40432	0.500391	0.420473	0.267783	0.547954	0.295176	0.469051	0.465304	0.472044	0.432475	0.568125	0.422679	0.402051	0.489199	0.253126	0.581908	0.484179	0.398249	0.351507	0.257513	0.179898	0.325599	0.565917	0.447816	0.563184	0.45642	0.709631	0.496282	0.542965	0.190348	0.310243	0.44558	0.649806	0.403371	0.532799	0.427703	0.399354	0.390157	0.456787	0.319304	0.309252	0.313439	0.180639	0.394921	0.242336	-0.0676261	0.231453	-0.153562
TCGA-A8-A09I-01A	0.388898	0.355579	0.468454	0.423792	0.198715	0.475914	0.306482	0.520809	0.544784	0.462789	0.346581	0.4684	0.414066	0.410795	0.486566	0.162761	0.570136	0.612292	0.503367	0.294382	0.205539	0.141257	0.336717	0.587997	0.450491	0.586895	0.561433	0.742768	0.534079	0.457101	0.206656	0.264552	0.409351	0.66145	0.412585	0.528611	0.414908	0.424848	0.309302	0.397981	0.300114	0.300278	0.317055	0.129915	0.376287	0.282632	-0.051301	0.19086	-0.153003
TCGA-A8-A09K-01A	0.273008	0.288683	0.43809	0.402349	0.222588	0.450554	0.235367	0.488025	0.431175	0.43704	0.248017	0.44844	0.42729	0.392892	0.455339	0.136269	0.547591	0.391118	0.327841	0.252126	0.194133	0.0537157	0.245125	0.52887	0.435052	0.515215	0.447594	0.702853	0.488737	0.233527	0.082481	0.213515	0.37718	0.631103	0.350524	0.459313	0.37987	0.379896	0.290445	0.195764	0.297317	0.169376	0.22474	0.195294	0.403888	0.235539	-0.057312	0.097966	-0.139742
TCGA-A8-A09M-01A	0.335032	0.327152	0.450017	0.374134	0.231068	0.443893	0.284384	0.515897	0.449484	0.468418	0.316062	0.490453	0.445128	0.41998	0.455325	0.160442	0.548659	0.589157	0.463683	0.268796	0.201029	0.0608707	0.300538	0.576045	0.432183	0.555691	0.470966	0.720565	0.497846	0.39349	0.171944	0.271554	0.426001	0.663	0.390319	0.525583	0.408292	0.416116	0.278109	0.350445	0.307288	0.257421	0.281652	0.198135	0.419106	0.273719	-0.0740995	0.156424	-0.155154
TCGA-A8-A09N-01A	0.314051	0.370967	0.488449	0.40404	0.234859	0.480149	0.23104	0.503252	0.502407	0.459066	0.385696	0.492799	0.4497	0.397403	0.514942	0.161958	0.560646	0.490383	0.379564	0.269977	0.177081	0.110464	0.285947	0.587196	0.454516	0.584084	0.503719	0.721527	0.528789	0.438627	0.137126	0.268394	0.432173	0.650669	0.409956	0.517793	0.401382	0.403735	0.355455	0.314581	0.306028	0.235515	0.274107	0.210613	0.421723	0.190222	-0.0482034	0.125222	-0.164339
TCGA-A8-A09R-01A	0.377874	0.376817	0.460266	0.415835	0.227672	0.533286	0.300243	0.457717	0.434778	0.482106	0.373646	0.466033	0.43342	0.402786	0.486513	0.219751	0.583504	0.553725	0.450656	0.338461	0.291082	0.233984	0.325569	0.549823	0.433082	0.562879	0.417173	0.684069	0.429546	0.535183	0.197497	0.2591	0.38721	0.63106	0.415856	0.510707	0.418039	0.409027	0.359137	0.462674	0.311489	0.316444	0.29878	0.194018	0.409873	0.272717	-0.0419649	0.227395	-0.14595
TCGA-A8-A09T-01A	0.341886	0.380083	0.445069	0.384757	0.204006	0.462805	0.218244	0.497091	0.427113	0.463467	0.327423	0.481616	0.503812	0.452448	0.477205	0.202573	0.566672	0.411093	0.324637	0.301375	0.246802	0.102857	0.274977	0.542911	0.432992	0.553583	0.45804	0.717436	0.456815	0.495923	0.154874	0.273731	0.445574	0.66628	0.412893	0.500224	0.419984	0.393269	0.352173	0.378661	0.30198	0.279925	0.243292	0.189747	0.393416	0.177137	-0.0386717	0.167054	-0.163842
TCGA-A8-A09V-01A	0.292378	0.343152	0.399361	0.432151	0.255676	0.525438	0.198241	0.452648	0.402997	0.445944	0.413044	0.440826	0.507132	0.424262	0.48237	0.187307	0.559572	0.353163	0.260439	0.30348	0.266165	0.140024	0.241021	0.518079	0.396395	0.476111	0.408932	0.672424	0.399553	0.494065	0.0830651	0.221378	0.377768	0.580587	0.365872	0.451517	0.396241	0.343356	0.386284	0.333353	0.312973	0.253548	0.246158	0.162466	0.355002	0.107418	-0.065169	0.144803	-0.147508
TCGA-A8-A0A1-01A	0.418851	0.409147	0.461585	0.408578	0.221126	0.505944	0.361442	0.473602	0.403113	0.511074	0.405266	0.517501	0.485388	0.446425	0.505084	0.219021	0.58067	0.505346	0.447671	0.318532	0.240889	0.148984	0.377199	0.534128	0.449888	0.544951	0.410915	0.694302	0.425006	0.50953	0.241112	0.309353	0.454787	0.628141	0.398358	0.545624	0.44032	0.405534	0.391641	0.427565	0.319478	0.318758	0.33015	0.155785	0.387678	0.326714	-0.0848444	0.265337	-0.155262
TCGA-A8-A0A2-01A	0.349661	0.361882	0.419812	0.373747	0.226915	0.509264	0.257181	0.476886	0.370915	0.454529	0.365469	0.461544	0.452906	0.394195	0.507264	0.1873	0.55638	0.370016	0.322116	0.288245	0.226055	0.0651535	0.264454	0.544828	0.410587	0.502606	0.371835	0.697077	0.462814	0.457424	0.155074	0.241369	0.388518	0.64044	0.363408	0.480083	0.391856	0.374785	0.387741	0.421973	0.296789	0.268259	0.271231	0.170935	0.399024	0.21084	-0.0822224	0.167025	-0.155535
TCGA-A8-A0A4-01A	0.27752	0.374148	0.432311	0.396128	0.260582	0.493095	0.19095	0.479464	0.433148	0.445445	0.398708	0.498178	0.507352	0.47052	0.485045	0.282938	0.557485	0.446987	0.331248	0.358998	0.231406	0.127244	0.238908	0.578155	0.423854	0.516111	0.432684	0.694126	0.463597	0.478423	0.0877434	0.263308	0.403394	0.627013	0.38633	0.480804	0.401666	0.387694	0.392178	0.393106	0.301726	0.264461	0.251135	0.180246	0.392328	0.138971	-0.0783121	0.162022	-0.113414
TCGA-A8-A0A6-01A	0.411328	0.372575	0.420796	0.356167	0.200796	0.52771	0.360659	0.457215	0.353479	0.4923	0.411636	0.477982	0.38487	0.385022	0.497832	0.204519	0.618899	0.529123	0.463337	0.340326	0.228503	0.108185	0.359818	0.564678	0.451338	0.539309	0.357663	0.694142	0.405577	0.47668	0.236896	0.258346	0.402299	0.639337	0.38589	0.520754	0.42959	0.397228	0.373304	0.418821	0.317115	0.338435	0.336109	0.149669	0.38118	0.357204	-0.100916	0.264424	-0.133908
TCGA-A8-A0A7-01A	0.410053	0.36717	0.471781	0.373383	0.198299	0.508881	0.393766	0.49249	0.431175	0.509478	0.361593	0.496927	0.335474	0.33116	0.494403	0.196819	0.581702	0.605007	0.547948	0.340445	0.258888	0.100005	0.382719	0.561042	0.475435	0.583067	0.445932	0.709504	0.421121	0.522573	0.282	0.287765	0.425276	0.656882	0.38852	0.565786	0.445285	0.413867	0.333905	0.371283	0.308489	0.302438	0.359976	0.175632	0.404622	0.45659	-0.0836491	0.270176	-0.127772
TCGA-A8-A0A9-01A	0.403972	0.377508	0.46603	0.406739	0.254746	0.50504	0.277387	0.491335	0.441708	0.491867	0.395697	0.459348	0.492806	0.440498	0.459113	0.196612	0.549707	0.528854	0.411388	0.306878	0.23341	0.0865504	0.289787	0.584049	0.425133	0.524063	0.446483	0.715508	0.504699	0.500004	0.178094	0.246604	0.385671	0.627295	0.401346	0.546213	0.413508	0.40437	0.377416	0.388715	0.292729	0.28826	0.268986	0.131819	0.377955	0.213724	-0.098478	0.162287	-0.167716
TCGA-A8-A0AB-01A	0.275763	0.329775	0.415407	0.430775	0.263357	0.497408	0.152634	0.476673	0.46745	0.427454	0.413707	0.484426	0.472182	0.426753	0.442296	0.184952	0.576928	0.201778	0.162049	0.308385	0.22981	0.0659786	0.212304	0.556081	0.419757	0.519775	0.475973	0.723188	0.514651	0.42464	0.0595889	0.231574	0.367186	0.62118	0.394116	0.484414	0.381055	0.363431	0.369919	0.349515	0.304462	0.251253	0.237408	0.166354	0.382801	0.0774674	-0.0640187	0.107225	-0.176544
TCGA-A8-A0AD-01A	0.377801	0.389847	0.498673	0.385484	0.215897	0.558991	0.247847	0.470046	0.411103	0.47462	0.399252	0.493902	0.488108	0.453526	0.522322	0.200345	0.580852	0.390893	0.330919	0.32437	0.246876	0.129712	0.283054	0.551564	0.435976	0.56702	0.41608	0.702979	0.449699	0.524239	0.194028	0.25617	0.406988	0.632961	0.414294	0.50757	0.41233	0.393152	0.385448	0.417547	0.304208	0.2712	0.284757	0.181015	0.387231	0.210296	-0.0722923	0.210206	-0.157182
TCGA-AC-A23C-01A	0.355739	0.356921	0.443663	0.374928	0.180501	0.51962	0.289496	0.465764	0.420876	0.492677	0.408373	0.505871	0.384783	0.364492	0.521613	0.190423	0.594794	0.514246	0.416423	0.302174	0.193597	0.123335	0.322583	0.54935	0.438591	0.546808	0.411669	0.703597	0.419749	0.484067	0.177889	0.269134	0.426776	0.623998	0.385929	0.507429	0.407994	0.389295	0.359971	0.388232	0.316382	0.281296	0.278336	0.179766	0.40542	0.250177	-0.0743599	0.222559	-0.142615
TCGA-AC-A23E-01A	0.384341	0.466199	0.449146	0.383345	0.248896	0.533873	0.293714	0.456451	0.381336	0.480801	0.437033	0.481451	0.464007	0.431037	0.523261	0.231346	0.593648	0.430461	0.365491	0.364089	0.275615	0.221863	0.324104	0.572262	0.417364	0.562295	0.37849	0.701085	0.452816	0.608083	0.211745	0.279391	0.403168	0.63062	0.444863	0.507844	0.421035	0.397442	0.424154	0.46897	0.320457	0.346407	0.315722	0.156343	0.39076	0.226249	-0.0873261	0.246865	-0.158817
TCGA-AC-A23G-01A	0.518677	0.456986	0.462042	0.374815	0.3378	0.561594	0.310235	0.46158	0.340062	0.511853	0.487322	0.491099	0.480157	0.438932	0.478201	0.28716	0.527787	0.402251	0.365451	0.408622	0.295317	0.214613	0.347127	0.535984	0.409143	0.50636	0.347105	0.661518	0.452212	0.635144	0.262081	0.28751	0.381564	0.620041	0.412388	0.525727	0.480647	0.423496	0.42528	0.496641	0.304799	0.389646	0.3433	0.150517	0.35186	0.274665	-0.121432	0.283529	-0.114182
TCGA-AC-A2B8-01A	0.458826	0.436581	0.467942	0.388098	0.259874	0.566306	0.336499	0.447541	0.360564	0.522614	0.421963	0.54218	0.51119	0.466667	0.507468	0.260687	0.561942	0.489838	0.42225	0.358484	0.269422	0.187857	0.350804	0.530678	0.419056	0.517193	0.357218	0.683262	0.42666	0.565207	0.243182	0.295213	0.44576	0.630493	0.404938	0.523484	0.445729	0.413707	0.438175	0.46896	0.319251	0.342146	0.32933	0.186811	0.388011	0.271123	-0.10641	0.267654	-0.154418
TCGA-AC-A2BK-01A	0.317859	0.34847	0.472815	0.469309	0.292166	0.4919	0.224821	0.50594	0.574396	0.395483	0.397694	0.433231	0.299661	0.311023	0.456509	0.118621	0.559449	0.298939	0.24015	0.277757	0.18764	0.174589	0.243197	0.567873	0.444487	0.576605	0.601853	0.760481	0.596502	0.329884	0.102397	0.210178	0.366736	0.616712	0.421766	0.50257	0.373797	0.401891	0.325613	0.306621	0.28351	0.132355	0.27696	0.0929683	0.333256	0.131622	0.0222677	0.147986	-0.152764
TCGA-AC-A2BM-01A	0.329091	0.341468	0.508825	0.386598	0.238769	0.476337	0.22519	0.507391	0.436821	0.463067	0.323871	0.466124	0.438322	0.410812	0.470399	0.175581	0.577415	0.528713	0.385814	0.26282	0.200617	0.0984175	0.259729	0.565666	0.444207	0.552485	0.475086	0.715872	0.462594	0.408805	0.165128	0.232676	0.411132	0.657347	0.377706	0.476001	0.377978	0.411506	0.329974	0.369444	0.306555	0.237812	0.248974	0.199591	0.409332	0.220754	-0.0547159	0.158787	-0.155553
TCGA-AC-A2FB-01A	0.49538	0.405163	0.441755	0.374615	0.245067	0.550235	0.396223	0.450122	0.371244	0.531697	0.413975	0.50772	0.499459	0.463165	0.524319	0.210319	0.567916	0.63282	0.541577	0.356549	0.253131	0.167037	0.374119	0.556127	0.459122	0.533252	0.363912	0.684095	0.426488	0.467258	0.28554	0.293043	0.409461	0.623946	0.372935	0.518466	0.450634	0.409479	0.416835	0.417577	0.332649	0.319223	0.391156	0.182487	0.396202	0.390388	-0.100782	0.287457	-0.0926157
TCGA-AC-A2FE-01A	0.507006	0.419583	0.441391	0.352265	0.284819	0.525083	0.399852	0.466829	0.351718	0.509218	0.410006	0.521643	0.470715	0.462783	0.462882	0.238563	0.535236	0.542862	0.467993	0.34085	0.259962	0.135577	0.362002	0.553427	0.42705	0.527717	0.359883	0.689359	0.475613	0.521821	0.280396	0.30399	0.434779	0.643461	0.395021	0.549403	0.447579	0.442542	0.371294	0.475011	0.305436	0.348495	0.365407	0.163836	0.382217	0.354143	-0.097841	0.266219	-0.149803
TCGA-AC-A2FF-01A	0.386553	0.407407	0.446673	0.371679	0.27432	0.5504	0.341229	0.465288	0.376671	0.49268	0.428424	0.554365	0.455916	0.413601	0.517527	0.261302	0.582365	0.472464	0.413163	0.366613	0.278914	0.180296	0.33555	0.54849	0.431219	0.520082	0.384073	0.692224	0.42118	0.543915	0.211561	0.306506	0.439469	0.632267	0.372722	0.514544	0.429066	0.383217	0.457307	0.447126	0.323441	0.327292	0.343245	0.207546	0.392334	0.2993	-0.0997588	0.277224	-0.135884
TCGA-AC-A2FG-01A	0.400267	0.404441	0.453487	0.338091	0.26572	0.540616	0.25042	0.464945	0.315574	0.486597	0.412478	0.539999	0.517432	0.462385	0.509138	0.243462	0.574205	0.354392	0.296465	0.339474	0.266183	0.12481	0.284835	0.552898	0.413756	0.509408	0.330141	0.676205	0.445246	0.473042	0.129862	0.315853	0.458328	0.649657	0.386292	0.521995	0.445813	0.403923	0.398727	0.42143	0.335449	0.321547	0.28618	0.204337	0.40347	0.172317	-0.0930245	0.219154	-0.138866
TCGA-AC-A2FK-01A	0.455258	0.413851	0.446599	0.365077	0.332055	0.560554	0.31328	0.421025	0.283865	0.506418	0.460226	0.522019	0.475512	0.432428	0.554406	0.264292	0.593452	0.411743	0.351792	0.396804	0.29166	0.1786	0.302557	0.522595	0.432243	0.501828	0.263712	0.658289	0.414517	0.473262	0.179284	0.307604	0.437957	0.59964	0.373173	0.498625	0.465156	0.392245	0.449397	0.448365	0.332902	0.301548	0.332044	0.21399	0.385981	0.241903	-0.124593	0.262909	-0.111276
TCGA-AC-A2FM-01A	0.324835	0.354251	0.443831	0.37414	0.29548	0.488285	0.173287	0.494193	0.435829	0.436802	0.357858	0.47521	0.50302	0.470496	0.449471	0.223894	0.53312	0.320073	0.241395	0.276991	0.191673	0.153804	0.22399	0.559673	0.416549	0.516637	0.444552	0.689317	0.501649	0.379608	0.056325	0.246301	0.402782	0.634314	0.370258	0.489022	0.412315	0.416019	0.316714	0.390272	0.309611	0.207469	0.239509	0.163124	0.359975	0.10896	-0.076184	0.101032	-0.163794
TCGA-AC-A2FO-01A	0.472057	0.436542	0.476589	0.346106	0.272597	0.548344	0.361658	0.451648	0.333448	0.515453	0.386587	0.539666	0.478131	0.426226	0.513781	0.253928	0.573989	0.498497	0.440251	0.356014	0.274856	0.144574	0.347553	0.552312	0.438133	0.519745	0.329739	0.677234	0.434684	0.517343	0.232034	0.320497	0.453995	0.649525	0.387781	0.526179	0.448022	0.426137	0.410563	0.447986	0.315606	0.324481	0.347818	0.195152	0.415102	0.316466	-0.101225	0.263593	-0.125099
TCGA-AC-A2QI-01A	0.384749	0.383743	0.424681	0.340617	0.301336	0.552662	0.297579	0.479242	0.31122	0.473805	0.434688	0.484852	0.422421	0.370643	0.453345	0.236724	0.54242	0.445626	0.373589	0.338571	0.24222	0.158705	0.313721	0.531417	0.428351	0.501287	0.308164	0.672663	0.448833	0.511186	0.178118	0.25229	0.384002	0.631821	0.38614	0.505143	0.448635	0.397319	0.366785	0.430967	0.309359	0.315668	0.294253	0.166052	0.363635	0.26296	-0.118777	0.217518	-0.148148
TCGA-AC-A2QJ-01A	0.405553	0.428983	0.428665	0.307308	0.334316	0.398572	0.351479	0.509637	0.373213	0.448519	0.429973	0.46651	0.238077	0.298965	0.342343	0.266623	0.419506	0.45606	0.387671	0.344977	0.244708	0.149221	0.341741	0.525998	0.380605	0.50471	0.400044	0.672301	0.560076	0.555147	0.234507	0.281741	0.393979	0.646405	0.42208	0.554295	0.43755	0.439448	0.276106	0.447462	0.26276	0.337985	0.314303	0.102202	0.335336	0.30945	-0.0794387	0.237838	-0.1108
TCGA-AC-A3BB-01A	0.46542	0.428139	0.449182	0.322864	0.268173	0.517524	0.379204	0.481283	0.306387	0.51381	0.39583	0.54839	0.486517	0.448306	0.441588	0.268849	0.497803	0.501359	0.430847	0.345052	0.282811	0.163122	0.3491	0.535372	0.426248	0.500751	0.329675	0.677025	0.474242	0.541257	0.247031	0.312709	0.448233	0.650794	0.40526	0.554597	0.459266	0.433655	0.359348	0.455467	0.306426	0.347852	0.352932	0.186368	0.396594	0.346787	-0.123017	0.273897	-0.13341
TCGA-AC-A3EH-01A	0.336631	0.372096	0.452368	0.36803	0.25151	0.475916	0.246744	0.489385	0.382268	0.446947	0.380463	0.484563	0.412569	0.374375	0.427696	0.222768	0.526226	0.354818	0.288342	0.332898	0.221621	0.151025	0.269417	0.534582	0.42339	0.520302	0.394397	0.681581	0.492514	0.477216	0.138389	0.279644	0.385378	0.647257	0.410435	0.514363	0.428543	0.38803	0.336173	0.392985	0.294787	0.312995	0.263094	0.16169	0.393516	0.168582	-0.0882934	0.160939	-0.145872
TCGA-AC-A3HN-01A	0.442568	0.414862	0.435104	0.384146	0.300328	0.553017	0.344862	0.466818	0.363071	0.505355	0.456364	0.527741	0.444174	0.41946	0.499085	0.261726	0.544241	0.480839	0.410541	0.362514	0.295775	0.164193	0.342975	0.546843	0.427248	0.508447	0.361425	0.675459	0.430438	0.572222	0.224586	0.301585	0.442013	0.639902	0.401625	0.540751	0.451152	0.417531	0.408481	0.464169	0.316232	0.345602	0.327015	0.166194	0.385348	0.285228	-0.113685	0.264257	-0.140332
TCGA-AC-A3QP-01A	0.393902	0.395871	0.408502	0.287356	0.271933	0.470238	0.298003	0.515863	0.292863	0.474096	0.408016	0.514365	0.424314	0.406713	0.424438	0.25034	0.489701	0.431549	0.35003	0.33221	0.237244	0.0894117	0.295849	0.539594	0.398774	0.495871	0.320481	0.693281	0.512081	0.509607	0.178881	0.301272	0.428623	0.681137	0.397187	0.542578	0.463102	0.409963	0.307425	0.415278	0.284218	0.324183	0.296292	0.162027	0.373359	0.25783	-0.113319	0.210917	-0.138901
TCGA-AC-A3TM-01A	0.352195	0.371207	0.420368	0.319495	0.235652	0.420341	0.23634	0.528291	0.405078	0.462069	0.365895	0.471241	0.474901	0.48812	0.344935	0.249148	0.422164	0.396095	0.306934	0.30762	0.211475	0.0626912	0.260876	0.510949	0.390711	0.483637	0.444207	0.688736	0.540892	0.440303	0.11819	0.258971	0.389762	0.662717	0.402509	0.54447	0.456468	0.431796	0.257803	0.345693	0.263268	0.295388	0.263721	0.153374	0.367183	0.210315	-0.0666247	0.145957	-0.118239
TCGA-AC-A3TN-01A	0.320781	0.36291	0.453238	0.294076	0.239443	0.424027	0.189148	0.512619	0.306252	0.438086	0.380078	0.497002	0.461667	0.429138	0.417483	0.233445	0.471998	0.371231	0.273671	0.285847	0.239713	0.109101	0.249514	0.523444	0.404543	0.480533	0.340264	0.669766	0.488429	0.434058	0.0832201	0.279968	0.41409	0.662331	0.398594	0.526939	0.436313	0.390374	0.280349	0.343172	0.284327	0.276708	0.238435	0.169478	0.374824	0.13832	-0.100818	0.131713	-0.12083
TCGA-AC-A3W6-01A	0.418733	0.419554	0.438354	0.35948	0.320056	0.534183	0.341784	0.488527	0.374785	0.488339	0.450523	0.481461	0.424232	0.389893	0.451855	0.28305	0.485557	0.506992	0.431843	0.334851	0.263292	0.191127	0.325832	0.535792	0.432331	0.496436	0.379753	0.672641	0.460605	0.560527	0.213916	0.283151	0.401174	0.616114	0.397324	0.54898	0.446503	0.424314	0.374933	0.445873	0.293287	0.335047	0.330249	0.145838	0.362679	0.313602	-0.114753	0.25406	-0.154666
TCGA-AC-A3W7-01A	0.399766	0.404667	0.433113	0.365734	0.291809	0.520283	0.251885	0.471294	0.348175	0.478134	0.473011	0.482756	0.500229	0.460695	0.455619	0.259994	0.506805	0.406352	0.313446	0.354482	0.233462	0.15342	0.270127	0.539103	0.423762	0.467042	0.343893	0.653888	0.421116	0.525903	0.130943	0.274188	0.412799	0.616783	0.393291	0.51897	0.477365	0.410947	0.369394	0.394256	0.300236	0.331877	0.265779	0.150701	0.365774	0.166202	-0.110964	0.198438	-0.115295
TCGA-AC-A3YI-01A	0.567735	0.46305	0.467208	0.34198	0.307672	0.573458	0.373919	0.471476	0.31961	0.510462	0.474663	0.490457	0.442568	0.421426	0.495552	0.278759	0.518411	0.430288	0.401492	0.387441	0.269711	0.169598	0.332798	0.580067	0.414698	0.513569	0.314432	0.701791	0.546843	0.606055	0.301024	0.286613	0.381125	0.623031	0.395341	0.525078	0.475915	0.462411	0.402166	0.505767	0.297935	0.360594	0.354567	0.130528	0.360407	0.272181	-0.127499	0.29105	-0.119381
TCGA-AC-A3YJ-01A	0.280697	0.348135	0.414203	0.29744	0.222756	0.402712	0.226005	0.509777	0.32976	0.430761	0.33964	0.481733	0.427615	0.420962	0.409786	0.200241	0.509034	0.406259	0.293484	0.257104	0.167531	0.0836646	0.268315	0.536693	0.385943	0.502111	0.347115	0.692076	0.511667	0.330484	0.124823	0.27744	0.416726	0.681968	0.408406	0.52374	0.412258	0.408011	0.268506	0.353704	0.318781	0.263125	0.261753	0.179251	0.395165	0.189967	-0.0864082	0.148065	-0.162287
TCGA-AC-A4ZE-01A	0.325215	0.364875	0.431116	0.390641	0.270292	0.508457	0.219406	0.494743	0.411022	0.448601	0.375508	0.542588	0.529495	0.470962	0.458117	0.248155	0.521858	0.347032	0.277866	0.283746	0.241659	0.144722	0.234921	0.535256	0.42698	0.495928	0.433662	0.690028	0.47634	0.354401	0.0715728	0.27035	0.448805	0.643266	0.378678	0.488884	0.416483	0.407176	0.332314	0.335039	0.310423	0.221079	0.244005	0.188462	0.384385	0.131362	-0.0736746	0.13046	-0.1097
TCGA-AC-A5EH-01A	0.422843	0.44469	0.517831	0.38047	0.259807	0.512363	0.285513	0.489045	0.425518	0.485776	0.403886	0.516304	0.398985	0.397963	0.491807	0.232727	0.52079	0.449825	0.385826	0.35358	0.27114	0.172038	0.311176	0.566945	0.44761	0.5703	0.432427	0.704139	0.519555	0.555002	0.184331	0.284326	0.43556	0.674471	0.450034	0.553603	0.446435	0.433752	0.330926	0.400955	0.307388	0.296776	0.303903	0.16525	0.387789	0.234449	-0.0785588	0.216286	-0.147594
TCGA-AC-A5XS-01A	0.460595	0.399347	0.463443	0.320087	0.213248	0.47081	0.346128	0.514054	0.382621	0.501972	0.353685	0.518375	0.445622	0.433146	0.460798	0.239192	0.524673	0.582993	0.473146	0.305855	0.237629	0.0667864	0.336915	0.559589	0.427792	0.531066	0.41644	0.699949	0.499262	0.457299	0.228172	0.298758	0.442822	0.664709	0.406052	0.544087	0.460793	0.417569	0.303584	0.388515	0.296379	0.319916	0.305764	0.174617	0.404466	0.312722	-0.0755913	0.226704	-0.135546
TCGA-AC-A5XU-01A	0.310561	0.371806	0.432523	0.390197	0.311619	0.49013	0.214618	0.501062	0.470728	0.45225	0.391871	0.442889	0.400361	0.40616	0.424186	0.221141	0.507131	0.384434	0.293845	0.319476	0.240241	0.283245	0.256176	0.566748	0.397351	0.540951	0.462457	0.71966	0.538417	0.517601	0.0908661	0.238918	0.373339	0.634559	0.391137	0.498315	0.402098	0.398895	0.348089	0.433148	0.281964	0.283861	0.260783	0.131924	0.358668	0.167734	-0.0537451	0.154112	-0.193098
TCGA-AC-A62X-01A	0.368198	0.388444	0.469009	0.378386	0.364896	0.45478	0.291225	0.515499	0.508904	0.437844	0.414269	0.470534	0.299292	0.315389	0.418203	0.188925	0.521081	0.663344	0.471931	0.282803	0.168247	0.18485	0.277761	0.555793	0.433593	0.547266	0.531376	0.745137	0.582429	0.361486	0.135323	0.23198	0.372989	0.640934	0.433674	0.532709	0.425538	0.44627	0.275516	0.312224	0.2953	0.205067	0.262553	0.138234	0.366643	0.173862	-0.0364412	0.158715	-0.118026
TCGA-AC-A6IV-01A	0.432157	0.424335	0.465347	0.387487	0.311493	0.553965	0.361478	0.471669	0.372525	0.494735	0.440722	0.57154	0.476909	0.430515	0.47868	0.293633	0.522554	0.503384	0.435161	0.359582	0.274287	0.180325	0.356393	0.532942	0.422907	0.509333	0.37995	0.67381	0.430241	0.578544	0.23465	0.317658	0.449794	0.626934	0.389187	0.540334	0.452315	0.415182	0.405222	0.508844	0.305819	0.348563	0.338564	0.189277	0.378403	0.314467	-0.102403	0.282477	-0.134266
TCGA-AC-A6IW-01A	0.431662	0.362523	0.429835	0.411085	0.319527	0.430385	0.406509	0.527949	0.523605	0.450783	0.395837	0.469425	0.296768	0.294899	0.404887	0.185419	0.504197	0.60977	0.528318	0.28868	0.196082	0.11715	0.340425	0.570507	0.428274	0.563539	0.547653	0.757485	0.648908	0.321376	0.258644	0.225744	0.385489	0.659581	0.39217	0.564994	0.437867	0.455233	0.255713	0.261054	0.284316	0.215902	0.345275	0.106365	0.377802	0.408101	-0.0293295	0.208493	-0.148493
TCGA-AC-A6IX-01A	0.414824	0.411658	0.461116	0.349985	0.252167	0.531003	0.29818	0.48443	0.355187	0.493087	0.411595	0.562481	0.462514	0.422165	0.474286	0.272078	0.559433	0.514025	0.40794	0.334888	0.246079	0.150079	0.313022	0.548706	0.426452	0.512808	0.36004	0.682744	0.437446	0.528399	0.176701	0.304515	0.460463	0.653882	0.395951	0.521869	0.446753	0.415793	0.36566	0.477235	0.313584	0.315329	0.30402	0.166088	0.39103	0.237507	-0.0962417	0.251883	-0.147317
TCGA-AC-A6NO-01A	0.316142	0.33597	0.415183	0.377559	0.279808	0.457471	0.208661	0.51429	0.426822	0.445838	0.380312	0.478599	0.484633	0.435961	0.436851	0.208161	0.512381	0.359451	0.272138	0.32039	0.212317	0.106636	0.220662	0.541885	0.412184	0.508088	0.449668	0.718348	0.532694	0.447499	0.0653362	0.247882	0.411663	0.649484	0.394175	0.492264	0.411895	0.382326	0.311163	0.35184	0.2867	0.252425	0.240587	0.161063	0.393234	0.153536	-0.0529004	0.121952	-0.142625
TCGA-AC-A7VB-01A	0.241262	0.310621	0.397747	0.409637	0.279727	0.461776	0.135392	0.549138	0.502687	0.409945	0.360963	0.468693	0.461707	0.405896	0.41287	0.181222	0.517712	0.516393	0.340417	0.255769	0.196291	0.097966	0.206046	0.56804	0.397996	0.526885	0.534457	0.732269	0.537755	0.277024	0.00334357	0.247716	0.398684	0.648493	0.386659	0.475696	0.393003	0.39635	0.247651	0.318475	0.294608	0.186833	0.189101	0.197081	0.402241	0.0960527	-0.0202233	0.0435089	-0.14718
TCGA-AC-A7VC-01A	0.360115	0.425714	0.447034	0.396015	0.411175	0.461714	0.25136	0.546187	0.484687	0.467522	0.465957	0.464976	0.204179	0.22959	0.409644	0.232793	0.471728	0.330372	0.283759	0.356424	0.243317	0.244811	0.282852	0.568022	0.390517	0.550101	0.52596	0.742651	0.586193	0.582048	0.13692	0.242725	0.394524	0.658776	0.428384	0.53093	0.412972	0.428714	0.340105	0.505256	0.258014	0.264004	0.282983	0.104791	0.332564	0.218619	-0.0515679	0.216442	-0.202019
TCGA-AC-A8OP-01A	0.433285	0.380823	0.437358	0.387471	0.287231	0.54055	0.273675	0.465157	0.383133	0.47718	0.422653	0.503706	0.461035	0.422028	0.485874	0.208325	0.554299	0.420006	0.345616	0.312916	0.225194	0.160281	0.280228	0.559289	0.425895	0.511873	0.382226	0.677346	0.498128	0.465561	0.146742	0.280727	0.423943	0.620047	0.375184	0.490729	0.433064	0.414718	0.359175	0.397159	0.308146	0.273681	0.283161	0.17466	0.369824	0.196834	-0.0967313	0.200369	-0.148234
TCGA-AC-A8OQ-01A	0.443118	0.415914	0.480306	0.424282	0.308767	0.517992	0.371976	0.492604	0.489132	0.500482	0.422464	0.499582	0.332481	0.337249	0.430012	0.256273	0.488885	0.535098	0.465029	0.378677	0.22695	0.167409	0.323483	0.583547	0.426578	0.553742	0.504494	0.722396	0.579648	0.529119	0.228189	0.253031	0.407336	0.630546	0.402869	0.535666	0.442503	0.463829	0.337293	0.428308	0.304414	0.325604	0.340495	0.129413	0.358405	0.339365	-0.0612317	0.2407	-0.128526
TCGA-AC-A8OR-01A	0.3482	0.392641	0.439669	0.343466	0.277875	0.480176	0.223111	0.504316	0.346204	0.448631	0.358041	0.475204	0.471605	0.432911	0.436245	0.189305	0.524961	0.415044	0.304524	0.287043	0.210767	0.168641	0.252491	0.566938	0.417241	0.52241	0.357268	0.6963	0.517986	0.336336	0.124934	0.271089	0.394785	0.643897	0.414574	0.52282	0.448195	0.427824	0.311138	0.348922	0.320006	0.243881	0.269932	0.176201	0.383493	0.166569	-0.0765612	0.156246	-0.158422
TCGA-AC-A8OS-01A	0.398112	0.401663	0.460102	0.349994	0.275775	0.530115	0.318026	0.453212	0.321022	0.479613	0.466726	0.538897	0.486999	0.431124	0.498938	0.261998	0.546454	0.440696	0.369333	0.347263	0.275529	0.16492	0.306312	0.539763	0.431178	0.489995	0.313206	0.650883	0.38743	0.51873	0.174441	0.309797	0.449567	0.627468	0.384659	0.515881	0.448602	0.402314	0.389338	0.439744	0.305224	0.317548	0.305956	0.180897	0.392076	0.240463	-0.122134	0.245585	-0.133556
TCGA-AN-A03X-01A	0.418989	0.42617	0.47274	0.356964	0.253434	0.540978	0.263598	0.466703	0.358235	0.485529	0.412028	0.507442	0.468393	0.431761	0.508469	0.252913	0.563837	0.460169	0.373043	0.336754	0.27295	0.164678	0.319275	0.551342	0.390596	0.549779	0.381403	0.693865	0.483237	0.594257	0.183117	0.295483	0.425854	0.663028	0.415842	0.5346	0.425601	0.424487	0.407494	0.488539	0.307179	0.362173	0.303448	0.178709	0.406388	0.195381	-0.0902498	0.218011	-0.127665
TCGA-AN-A03Y-01A	0.283687	0.32364	0.42807	0.401701	0.225914	0.443137	0.248524	0.53036	0.489831	0.441995	0.339301	0.474651	0.425019	0.397501	0.437115	0.175606	0.551872	0.415164	0.327333	0.258772	0.169913	0.0620773	0.256907	0.625556	0.420601	0.553536	0.512993	0.744425	0.567533	0.401826	0.123996	0.231683	0.390241	0.668312	0.384548	0.519153	0.389717	0.403819	0.31237	0.342958	0.280442	0.252783	0.254187	0.12293	0.363882	0.209246	-0.0479643	0.117283	-0.191701
TCGA-AN-A041-01A	0.345598	0.371651	0.395906	0.406222	0.305563	0.562686	0.25237	0.483523	0.425764	0.46357	0.437829	0.450609	0.478009	0.407004	0.496414	0.217899	0.592999	0.413424	0.33186	0.332064	0.225424	0.202959	0.289898	0.567578	0.447405	0.528794	0.428425	0.705949	0.469332	0.539343	0.124762	0.246005	0.361858	0.600457	0.386171	0.490547	0.422401	0.386387	0.389805	0.475243	0.311997	0.296696	0.281528	0.158067	0.371273	0.189221	-0.0501215	0.202121	-0.168955
TCGA-AN-A046-01A	0.469332	0.38435	0.451184	0.35917	0.262524	0.514522	0.32658	0.494031	0.409555	0.501372	0.35873	0.497764	0.484648	0.43042	0.454695	0.190473	0.538721	0.577868	0.475728	0.290776	0.250041	0.118084	0.344333	0.576035	0.434368	0.547952	0.407825	0.718853	0.527207	0.500428	0.235921	0.270173	0.408597	0.652788	0.377079	0.506882	0.433562	0.450366	0.35464	0.394455	0.298863	0.322333	0.323488	0.185421	0.412478	0.321637	-0.0930496	0.208318	-0.146641
TCGA-AN-A0AJ-01A	0.35431	0.400642	0.455034	0.429812	0.246109	0.451148	0.316317	0.531337	0.566257	0.471871	0.34179	0.472021	0.407436	0.404837	0.465495	0.149045	0.563686	0.498984	0.435844	0.278515	0.208196	0.103267	0.320909	0.592363	0.459537	0.602415	0.588139	0.754266	0.57896	0.44933	0.204289	0.27326	0.408338	0.658998	0.425557	0.520404	0.409035	0.417786	0.32319	0.349649	0.292389	0.265988	0.314999	0.140128	0.387425	0.317568	-0.0223225	0.19106	-0.184481
TCGA-AN-A0AK-01A	0.265313	0.329574	0.459719	0.431105	0.251293	0.448479	0.212751	0.522801	0.560649	0.424903	0.346536	0.476208	0.396547	0.370993	0.43919	0.164673	0.556107	0.359205	0.291997	0.272764	0.184449	0.0899705	0.241122	0.604966	0.456657	0.597896	0.579991	0.758031	0.589676	0.335042	0.0965789	0.240982	0.39924	0.66391	0.419358	0.500748	0.387583	0.407957	0.279298	0.318513	0.293815	0.211418	0.260077	0.149619	0.39027	0.199603	-0.0320235	0.110591	-0.18853
TCGA-AN-A0AL-01A	0.470943	0.434831	0.512962	0.416255	0.282071	0.515403	0.334688	0.499006	0.51769	0.490254	0.508545	0.47541	0.349664	0.379148	0.497155	0.190902	0.534444	0.55209	0.465636	0.348631	0.31637	0.185431	0.362666	0.574815	0.441038	0.616557	0.52805	0.728297	0.511136	0.553494	0.268235	0.285722	0.425377	0.66425	0.466935	0.56915	0.419657	0.453031	0.360055	0.486333	0.323553	0.316759	0.352224	0.145537	0.388124	0.310607	-0.0495593	0.295307	-0.160349
TCGA-AN-A0AM-01A	0.373786	0.397269	0.518993	0.384176	0.276003	0.472573	0.307812	0.516794	0.485741	0.467719	0.373887	0.492716	0.444584	0.452988	0.479998	0.20212	0.546581	0.556078	0.463125	0.292724	0.278397	0.0812574	0.32144	0.609858	0.434366	0.612117	0.505489	0.73828	0.567092	0.488764	0.186262	0.310422	0.436141	0.655135	0.459598	0.582559	0.438642	0.447925	0.281946	0.361255	0.282872	0.314168	0.310453	0.205766	0.430427	0.272677	-0.0450238	0.203624	-0.142601
TCGA-AN-A0AR-01A	0.226969	0.32965	0.446472	0.418644	0.328236	0.37885	0.139647	0.515105	0.525195	0.392393	0.406801	0.450621	0.314775	0.322025	0.42371	0.169184	0.487908	0.235014	0.186603	0.291046	0.220004	0.136436	0.215356	0.567772	0.390585	0.574298	0.551537	0.752878	0.617747	0.352869	0.0300457	0.208703	0.395435	0.659452	0.413698	0.512852	0.355823	0.391645	0.294119	0.300309	0.286857	0.192838	0.220413	0.135775	0.368725	0.116482	-0.0130829	0.104838	-0.13741
TCGA-AN-A0AS-01A	0.405991	0.446247	0.475769	0.383421	0.303063	0.552084	0.291625	0.463001	0.416981	0.471399	0.467761	0.49354	0.419524	0.387031	0.518988	0.233021	0.582029	0.403611	0.356146	0.317847	0.272448	0.192991	0.334839	0.590404	0.420455	0.564925	0.391698	0.705168	0.485347	0.564094	0.211785	0.277733	0.399351	0.631791	0.461419	0.5789	0.423391	0.43277	0.395734	0.438068	0.315398	0.329883	0.296096	0.161675	0.375854	0.230857	-0.0842156	0.226432	-0.185612
TCGA-AN-A0AT-01A	0.40192	0.377322	0.495323	0.449675	0.283351	0.479773	0.27918	0.53041	0.584885	0.444174	0.406089	0.446728	0.276601	0.331392	0.451177	0.156151	0.546995	0.379169	0.343416	0.299208	0.185542	0.0691576	0.286536	0.589601	0.435689	0.621045	0.623166	0.794364	0.648017	0.438784	0.185981	0.23039	0.401408	0.661371	0.421965	0.561385	0.401388	0.432539	0.293684	0.35774	0.300376	0.238468	0.293062	0.132145	0.366491	0.259917	0.0211986	0.183604	-0.141256
TCGA-AN-A0FD-01A	0.36909	0.400854	0.446738	0.389658	0.289089	0.518227	0.281944	0.506436	0.42391	0.472615	0.424308	0.465819	0.445172	0.408985	0.463768	0.211576	0.541266	0.544718	0.427829	0.320482	0.233791	0.151803	0.28947	0.577092	0.411602	0.539579	0.433825	0.714879	0.524429	0.555354	0.163644	0.255739	0.387778	0.638231	0.416656	0.514175	0.423824	0.40234	0.34892	0.384037	0.292856	0.290549	0.287772	0.150955	0.366628	0.234984	-0.0539963	0.196605	-0.153277
TCGA-AN-A0FF-01A	0.368448	0.357857	0.470967	0.407096	0.242265	0.492612	0.29719	0.496048	0.454578	0.474851	0.365406	0.506448	0.513358	0.478412	0.471224	0.21658	0.543661	0.554275	0.420592	0.302288	0.202789	0.131994	0.313391	0.554059	0.436903	0.541059	0.461612	0.693115	0.453435	0.476032	0.174673	0.264375	0.430171	0.64236	0.400225	0.521314	0.431245	0.420443	0.343687	0.422367	0.313575	0.318657	0.27766	0.169643	0.403886	0.241973	-0.0712671	0.203015	-0.144317
TCGA-AN-A0FK-01A	0.319021	0.360901	0.447671	0.364797	0.297603	0.477517	0.218574	0.501288	0.41514	0.455513	0.399612	0.489338	0.479304	0.429922	0.51403	0.211264	0.558797	0.416616	0.310609	0.282039	0.205734	0.162317	0.285418	0.55897	0.411114	0.547473	0.439593	0.706978	0.512194	0.431259	0.103398	0.272696	0.415497	0.659831	0.427855	0.553002	0.408899	0.416761	0.313939	0.394522	0.328734	0.277394	0.269122	0.163443	0.390968	0.173857	-0.0679661	0.154444	-0.174843
TCGA-AN-A0FL-01A	0.313435	0.375306	0.522548	0.335251	0.231833	0.456659	0.195148	0.486215	0.417798	0.421255	0.446445	0.50984	0.310323	0.30815	0.463538	0.221816	0.534068	0.480118	0.334543	0.287286	0.22436	0.159853	0.255833	0.54165	0.427864	0.570039	0.428979	0.699662	0.511539	0.353305	0.120209	0.272431	0.44547	0.698127	0.43866	0.546957	0.407158	0.434302	0.311217	0.380617	0.334825	0.22831	0.267747	0.190624	0.411345	0.142229	-0.0489098	0.152219	-0.110965
TCGA-AN-A0FN-01A	0.531236	0.446992	0.449507	0.364253	0.312999	0.570719	0.40837	0.460217	0.34731	0.546838	0.460582	0.500768	0.399207	0.380388	0.527464	0.272575	0.562698	0.516474	0.478464	0.357858	0.295327	0.204067	0.40914	0.549254	0.421054	0.523824	0.351025	0.681183	0.401775	0.636183	0.304028	0.302722	0.419406	0.631416	0.380356	0.544738	0.452874	0.427666	0.438167	0.513011	0.316452	0.361081	0.392305	0.14391	0.369346	0.388628	-0.117662	0.333082	-0.161595
TCGA-AN-A0FS-01A	0.389226	0.414967	0.460937	0.346973	0.279997	0.557769	0.23854	0.471474	0.350738	0.483456	0.454219	0.531909	0.464332	0.425569	0.509039	0.255713	0.563973	0.385594	0.311892	0.346036	0.23398	0.143296	0.271525	0.535874	0.39998	0.50485	0.367279	0.689233	0.438506	0.538887	0.130932	0.289178	0.443947	0.655482	0.394758	0.512502	0.427228	0.407225	0.432641	0.429042	0.32826	0.313771	0.301817	0.182342	0.405561	0.132929	-0.0863625	0.211124	-0.126899
TCGA-AN-A0FT-01A	0.387435	0.378114	0.481798	0.306666	0.274916	0.489319	0.280742	0.490822	0.365549	0.45547	0.379207	0.49112	0.427445	0.427947	0.427248	0.266031	0.503251	0.38807	0.328232	0.297894	0.226671	0.117604	0.303249	0.52818	0.417854	0.527467	0.382852	0.693522	0.538463	0.487867	0.163381	0.274769	0.408286	0.662222	0.402736	0.527432	0.417723	0.437535	0.32755	0.489739	0.287769	0.306126	0.275117	0.137332	0.396238	0.225975	-0.100555	0.20127	-0.167446
TCGA-AN-A0FV-01A	0.303801	0.406137	0.483903	0.391067	0.232577	0.499762	0.185894	0.487788	0.449668	0.433632	0.399047	0.488373	0.372046	0.371853	0.477363	0.236714	0.574905	0.411218	0.312643	0.329843	0.210146	0.176012	0.259301	0.554755	0.437177	0.594286	0.445046	0.713543	0.477261	0.507513	0.0954914	0.277905	0.418495	0.659527	0.450565	0.501365	0.420401	0.399485	0.341539	0.403681	0.305442	0.279274	0.253597	0.171823	0.391599	0.130556	-0.033797	0.183028	-0.135985
TCGA-AN-A0FW-01A	0.288416	0.335498	0.430259	0.393093	0.262779	0.493299	0.22173	0.516508	0.479083	0.455592	0.362007	0.509941	0.454513	0.414489	0.453394	0.21338	0.568845	0.332145	0.276161	0.285522	0.184468	0.126213	0.262562	0.564977	0.433947	0.526597	0.476617	0.72458	0.527239	0.432946	0.0806991	0.26102	0.412107	0.643614	0.376021	0.494657	0.412685	0.396771	0.345752	0.373602	0.301138	0.257305	0.263446	0.145672	0.394238	0.180805	-0.0827081	0.159741	-0.180816
TCGA-AN-A0FX-01A	0.357203	0.434121	0.463262	0.44631	0.366949	0.545459	0.228159	0.490771	0.501818	0.442014	0.451349	0.472669	0.361682	0.371265	0.452551	0.263633	0.537311	0.348339	0.280873	0.374447	0.207358	0.186843	0.258102	0.550356	0.41932	0.541026	0.51585	0.73655	0.521013	0.545901	0.103752	0.219263	0.380413	0.626699	0.424639	0.521938	0.417861	0.440021	0.394547	0.420685	0.308714	0.28202	0.285666	0.115385	0.352984	0.167652	-0.0492357	0.188184	-0.0943221
TCGA-AN-A0FY-01A	0.332201	0.397102	0.433198	0.432808	0.278836	0.528442	0.255278	0.516661	0.538796	0.459683	0.366424	0.465152	0.493898	0.466086	0.430554	0.206033	0.537304	0.366599	0.294416	0.301612	0.221246	0.215903	0.241795	0.573445	0.44001	0.546571	0.574288	0.746103	0.545868	0.501193	0.120883	0.245486	0.379719	0.624538	0.408674	0.495566	0.398137	0.429676	0.357052	0.364461	0.290626	0.23179	0.25616	0.120541	0.351176	0.1739	-0.0456623	0.145864	-0.157761
TCGA-AN-A0FZ-01A	0.289647	0.350984	0.412814	0.393773	0.284164	0.520983	0.197988	0.492601	0.417234	0.438425	0.391052	0.478814	0.499757	0.42209	0.489327	0.198929	0.575968	0.405208	0.295414	0.313458	0.207411	0.143655	0.248993	0.550257	0.439326	0.520073	0.431304	0.699362	0.467017	0.470039	0.0785059	0.25947	0.393319	0.621352	0.407692	0.517881	0.431963	0.374538	0.338742	0.425684	0.292975	0.274785	0.246074	0.189838	0.406587	0.132011	-0.0610522	0.144124	-0.164131
TCGA-AN-A0G0-01A	0.346788	0.396694	0.520553	0.455136	0.254208	0.485629	0.252708	0.483324	0.577538	0.458557	0.439337	0.460577	0.341084	0.338093	0.495808	0.154722	0.5702	0.384821	0.322103	0.326769	0.2082	0.162277	0.302964	0.590395	0.455552	0.619981	0.569043	0.751127	0.572385	0.46189	0.161407	0.24834	0.382097	0.628348	0.469839	0.516877	0.370799	0.399012	0.347865	0.420038	0.290829	0.27159	0.277218	0.132067	0.356646	0.213273	-0.00819438	0.189823	-0.187454
TCGA-AN-A0XL-01A	0.422665	0.42616	0.483034	0.396351	0.297225	0.579133	0.267211	0.47662	0.406515	0.49242	0.418413	0.557173	0.492294	0.442423	0.522068	0.288585	0.584132	0.366259	0.314184	0.348512	0.226196	0.17721	0.298344	0.545866	0.416493	0.516766	0.411315	0.683981	0.44594	0.551835	0.153161	0.306411	0.458185	0.620543	0.403088	0.491694	0.428235	0.415309	0.430708	0.475921	0.318915	0.328355	0.31699	0.176478	0.380887	0.171117	-0.0768187	0.230634	-0.131801
TCGA-AN-A0XN-01A	0.474839	0.491878	0.484284	0.396652	0.330891	0.585493	0.330698	0.464864	0.408485	0.511697	0.503872	0.494681	0.423372	0.386275	0.516861	0.245169	0.590401	0.480861	0.424866	0.35263	0.262906	0.225064	0.358681	0.594518	0.41897	0.581404	0.402903	0.7062	0.47295	0.636896	0.291381	0.30011	0.395587	0.629204	0.434408	0.529876	0.43553	0.430898	0.427388	0.471258	0.309417	0.352192	0.35354	0.128453	0.361197	0.286734	-0.0834448	0.279133	-0.156856
TCGA-AN-A0XO-01A	0.352793	0.427079	0.449481	0.388398	0.28117	0.528093	0.190168	0.493278	0.415993	0.479644	0.417178	0.488753	0.482757	0.461	0.495246	0.228797	0.568177	0.375896	0.299139	0.34929	0.227846	0.176292	0.264894	0.556825	0.43378	0.539734	0.417241	0.709016	0.44572	0.53681	0.1171	0.253601	0.394793	0.643963	0.441156	0.5092	0.429176	0.408753	0.38437	0.407838	0.314651	0.295739	0.264928	0.158168	0.403154	0.115128	-0.0595413	0.173753	-0.136239
TCGA-AN-A0XP-01A	0.362178	0.366772	0.466952	0.364687	0.240851	0.508453	0.246004	0.481184	0.361659	0.481885	0.426394	0.476338	0.469124	0.41478	0.490083	0.177562	0.579989	0.661361	0.468863	0.287439	0.263995	0.17246	0.313064	0.556769	0.419809	0.522786	0.359909	0.674564	0.435992	0.473696	0.148745	0.262755	0.406069	0.633862	0.400228	0.510739	0.425348	0.390382	0.351233	0.421472	0.322699	0.298189	0.269858	0.1559	0.372384	0.161727	-0.0943363	0.184038	-0.145961
TCGA-AN-A0XR-01A	0.329115	0.358317	0.419317	0.392757	0.255316	0.496735	0.19932	0.51415	0.481863	0.45376	0.391308	0.451723	0.470012	0.434125	0.426145	0.162876	0.52391	0.608878	0.423655	0.278903	0.192106	0.137425	0.263987	0.555215	0.429922	0.526163	0.502232	0.704241	0.47008	0.433708	0.0991542	0.245262	0.390231	0.632042	0.414743	0.512266	0.437294	0.401618	0.31469	0.334927	0.284746	0.254071	0.228355	0.138798	0.384499	0.134074	-0.0494081	0.114593	-0.12769
TCGA-AN-A0XS-01A	0.377818	0.404077	0.430748	0.35606	0.309657	0.564772	0.329356	0.473623	0.350629	0.496376	0.38908	0.519362	0.490421	0.458941	0.443662	0.233887	0.542646	0.443871	0.368461	0.337023	0.286581	0.14754	0.304406	0.542107	0.425821	0.507344	0.36499	0.677579	0.441019	0.550711	0.177212	0.30105	0.435725	0.644767	0.364741	0.50182	0.433599	0.399198	0.36229	0.418402	0.295336	0.325738	0.304279	0.184311	0.390967	0.277762	-0.0985614	0.214119	-0.166131
TCGA-AN-A0XT-01A	0.369303	0.387443	0.435668	0.379153	0.293853	0.580303	0.218033	0.463474	0.353608	0.443253	0.413895	0.500197	0.49414	0.418273	0.508553	0.235408	0.533464	0.390233	0.295038	0.299329	0.273492	0.178296	0.266349	0.536203	0.40437	0.492864	0.348013	0.680084	0.439148	0.410555	0.114874	0.240823	0.396916	0.63159	0.38258	0.497039	0.40435	0.399993	0.379869	0.458599	0.334933	0.252552	0.278636	0.174962	0.37747	0.150205	-0.0867714	0.164369	-0.155101
TCGA-AN-A0XU-01A	0.362718	0.43945	0.443007	0.463525	0.296343	0.513371	0.303347	0.500915	0.579575	0.456375	0.417543	0.449181	0.335778	0.366848	0.476773	0.195695	0.575511	0.506057	0.420916	0.300652	0.259694	0.164856	0.316715	0.602134	0.448608	0.621613	0.610557	0.757422	0.554304	0.461841	0.168212	0.257485	0.383438	0.642167	0.452038	0.544737	0.420096	0.441708	0.34749	0.342498	0.306975	0.259178	0.29035	0.143797	0.366147	0.282254	0.0306975	0.190469	-0.12318
TCGA-AN-A0XV-01A	0.40936	0.423387	0.484233	0.390868	0.255162	0.551927	0.287637	0.467665	0.420282	0.488312	0.381675	0.528879	0.464018	0.419489	0.500713	0.214295	0.589393	0.467492	0.388138	0.314703	0.256195	0.115827	0.31022	0.578245	0.423712	0.567201	0.430092	0.707726	0.458068	0.51913	0.175523	0.28922	0.442104	0.664324	0.418861	0.505943	0.422931	0.425844	0.395976	0.391934	0.315828	0.312429	0.310375	0.205589	0.408919	0.223759	-0.079683	0.214339	-0.149669
TCGA-AN-A0XW-01A	0.456095	0.418389	0.493931	0.419367	0.228936	0.547525	0.36799	0.474405	0.465669	0.515023	0.417268	0.484182	0.45266	0.450804	0.501188	0.224118	0.584633	0.550257	0.488398	0.356902	0.289089	0.152539	0.35225	0.558193	0.443499	0.592355	0.48074	0.715989	0.450847	0.5995	0.253481	0.265735	0.400396	0.634701	0.420781	0.56105	0.441492	0.428389	0.395968	0.448543	0.296526	0.342393	0.339861	0.184022	0.404896	0.360622	-0.066772	0.270183	-0.144455
TCGA-AO-A03L-01A	0.387915	0.37104	0.45364	0.432535	0.262404	0.537682	0.266484	0.507451	0.528527	0.487254	0.392187	0.4589	0.488675	0.453021	0.496148	0.199292	0.559912	0.573837	0.436975	0.325006	0.256717	0.117186	0.305463	0.579899	0.443374	0.560225	0.535009	0.734461	0.534248	0.509577	0.178029	0.252626	0.394153	0.63026	0.404904	0.502887	0.436057	0.410208	0.35547	0.410997	0.290127	0.281884	0.290667	0.154985	0.380939	0.238691	-0.0506437	0.198488	-0.143393
TCGA-AO-A03O-01A	0.324938	0.340689	0.478157	0.433576	0.233277	0.458115	0.272296	0.507028	0.534639	0.449914	0.309502	0.485035	0.427149	0.421269	0.47103	0.157609	0.574286	0.641788	0.497428	0.262342	0.217212	0.0645398	0.289823	0.587707	0.452434	0.59432	0.542137	0.751807	0.537427	0.351488	0.160754	0.241857	0.42326	0.649312	0.400729	0.506509	0.375223	0.410975	0.322823	0.316166	0.317795	0.23034	0.265542	0.164213	0.412951	0.263641	-0.0390863	0.143939	-0.177002
TCGA-AO-A03R-01A	0.407345	0.395506	0.483679	0.399329	0.239176	0.463628	0.309578	0.523521	0.516195	0.468501	0.353181	0.54269	0.445527	0.444497	0.453915	0.219774	0.501266	0.4351	0.367812	0.310239	0.265023	0.109575	0.309717	0.541979	0.435494	0.557473	0.546422	0.738088	0.545584	0.423559	0.169737	0.29516	0.461074	0.691021	0.395618	0.546302	0.435103	0.435553	0.321088	0.380486	0.297259	0.273571	0.322973	0.191657	0.44002	0.283535	-0.0344317	0.193885	-0.129512
TCGA-AO-A03T-01A	0.384214	0.376851	0.474111	0.334623	0.215453	0.453094	0.2755	0.504897	0.417829	0.462868	0.345524	0.51826	0.473104	0.474197	0.427498	0.244081	0.515078	0.505701	0.391548	0.323692	0.213445	0.159696	0.274762	0.554879	0.399472	0.552762	0.446407	0.704097	0.509952	0.416038	0.12028	0.294318	0.414342	0.667098	0.408852	0.52413	0.438773	0.439398	0.299345	0.353953	0.292543	0.290016	0.293257	0.213701	0.448445	0.22126	-0.0487435	0.176877	-0.0869641
TCGA-AO-A03V-01A	0.366576	0.396523	0.452595	0.352606	0.259667	0.531377	0.211342	0.476291	0.390527	0.456227	0.368185	0.5005	0.474078	0.42951	0.476027	0.211055	0.544982	0.441744	0.329042	0.301418	0.253351	0.168371	0.260957	0.553012	0.424453	0.524395	0.382326	0.703346	0.474889	0.445655	0.11869	0.2419	0.413064	0.632721	0.402224	0.537121	0.418459	0.406474	0.373162	0.391609	0.290867	0.258751	0.275743	0.169076	0.383343	0.16035	-0.0680746	0.167235	-0.157923
TCGA-AO-A0J2-01A	0.443144	0.403573	0.534472	0.393369	0.239723	0.44587	0.318854	0.522884	0.538617	0.473923	0.389274	0.494651	0.355759	0.372092	0.469801	0.156918	0.516209	0.586804	0.481604	0.280326	0.246471	0.124926	0.315855	0.59411	0.446811	0.622647	0.562804	0.74538	0.567997	0.424163	0.19864	0.316847	0.428287	0.670754	0.467733	0.5472	0.43923	0.449202	0.277663	0.337338	0.279834	0.25829	0.303765	0.206667	0.429175	0.276921	0.0087651	0.18917	-0.131544
TCGA-AO-A0J3-01A	0.240788	0.307652	0.41795	0.36938	0.264377	0.444212	0.159832	0.524378	0.465308	0.404289	0.281442	0.43999	0.417457	0.373726	0.460126	0.140445	0.544955	0.437944	0.301596	0.226437	0.129234	0.126136	0.195359	0.572214	0.392187	0.517445	0.487147	0.717947	0.487553	0.247027	0.0237256	0.219076	0.395266	0.6701	0.376318	0.461826	0.368192	0.385478	0.283237	0.285307	0.313152	0.131941	0.220429	0.163417	0.384379	0.110837	-0.0266844	0.0801518	-0.170039
TCGA-AO-A0J4-01A	0.449541	0.441439	0.488531	0.454498	0.316187	0.552662	0.356054	0.480388	0.539217	0.481955	0.439054	0.452897	0.363186	0.364087	0.469728	0.258643	0.565239	0.559088	0.478474	0.368419	0.247059	0.182477	0.344202	0.588034	0.433428	0.592922	0.531794	0.732289	0.550664	0.528583	0.256004	0.223917	0.36158	0.605809	0.439709	0.538447	0.420237	0.444285	0.395043	0.369866	0.308727	0.302021	0.345124	0.115739	0.348771	0.347653	-0.0376962	0.24786	-0.100773
TCGA-AO-A0J6-01A	0.445742	0.398768	0.459731	0.403779	0.258539	0.428582	0.356025	0.492436	0.508075	0.460266	0.402174	0.467533	0.340456	0.347614	0.436142	0.157689	0.550095	0.617114	0.517587	0.302549	0.266778	0.114087	0.343905	0.596209	0.450203	0.591311	0.526944	0.750953	0.566301	0.373962	0.244006	0.244346	0.388942	0.645987	0.435929	0.527521	0.421673	0.420233	0.281304	0.31892	0.305006	0.236012	0.309366	0.1454	0.356596	0.332479	-0.024455	0.202056	-0.164107
TCGA-AO-A0J7-01A	0.309584	0.353618	0.439704	0.413717	0.250499	0.44945	0.173363	0.518037	0.499656	0.428871	0.356602	0.464458	0.487191	0.441733	0.449092	0.186092	0.517617	0.2854	0.223692	0.266059	0.195683	0.0641771	0.213656	0.576882	0.427946	0.548227	0.538353	0.737834	0.556218	0.404042	0.0741695	0.226373	0.398588	0.671253	0.413176	0.527666	0.407995	0.411337	0.287323	0.327487	0.29319	0.235449	0.227044	0.130868	0.381967	0.111654	-0.0678435	0.0991908	-0.153851
TCGA-AO-A0J8-01A	0.368075	0.369554	0.43422	0.357777	0.203627	0.47117	0.300364	0.484637	0.363255	0.487901	0.364801	0.494502	0.438081	0.412233	0.461927	0.216822	0.551075	0.539962	0.427346	0.299067	0.241851	0.077318	0.322391	0.550373	0.42944	0.530877	0.375973	0.681151	0.456721	0.476317	0.195282	0.280437	0.416141	0.655377	0.411158	0.527777	0.433725	0.397374	0.327729	0.388818	0.32205	0.303491	0.277076	0.169963	0.401289	0.258175	-0.101375	0.203234	-0.130673
TCGA-AO-A0J9-01A	0.400288	0.41502	0.437405	0.353077	0.298948	0.508804	0.353683	0.497084	0.393631	0.499966	0.406571	0.570193	0.417644	0.422783	0.430206	0.292429	0.504982	0.474035	0.404719	0.341726	0.232004	0.145333	0.359608	0.526708	0.422179	0.514117	0.409535	0.69182	0.443945	0.537722	0.196156	0.329219	0.469086	0.66616	0.400069	0.558068	0.437321	0.417811	0.376656	0.444703	0.300142	0.340784	0.325873	0.171449	0.392895	0.30488	-0.0877954	0.264649	-0.171076
TCGA-AO-A0JA-01A	0.369544	0.371074	0.443986	0.4183	0.267402	0.560358	0.256068	0.466121	0.457708	0.485858	0.428013	0.486672	0.452811	0.44715	0.511154	0.213331	0.589153	0.485253	0.382002	0.351047	0.249764	0.198645	0.328318	0.540733	0.438791	0.527833	0.437561	0.695888	0.404174	0.552015	0.182805	0.261808	0.388915	0.617347	0.387198	0.495883	0.420053	0.391145	0.403624	0.431125	0.309034	0.328784	0.305737	0.166546	0.39564	0.232376	-0.0743712	0.238453	-0.147688
TCGA-AO-A0JB-01A	0.376468	0.372438	0.467551	0.33178	0.347341	0.486267	0.255164	0.512668	0.420208	0.455308	0.393689	0.496312	0.430545	0.449535	0.417228	0.257691	0.461174	0.401888	0.317986	0.329255	0.232433	0.0811265	0.279781	0.549544	0.40344	0.532917	0.434414	0.705574	0.579072	0.456063	0.131083	0.267737	0.400709	0.660289	0.392009	0.533114	0.458205	0.428234	0.312869	0.379848	0.274076	0.306607	0.290387	0.153713	0.393207	0.229057	-0.0671853	0.190704	-0.125988
TCGA-AO-A0JC-01A	0.485901	0.37318	0.375682	0.377278	0.256703	0.477897	0.481515	0.49238	0.417676	0.52065	0.326789	0.462793	0.354769	0.348775	0.449369	0.162803	0.508574	0.615301	0.58782	0.280822	0.247268	0.0776564	0.41617	0.538427	0.46816	0.520541	0.439993	0.706121	0.430271	0.394782	0.300146	0.265689	0.412559	0.617043	0.307023	0.570095	0.448999	0.412051	0.34097	0.324471	0.29598	0.249093	0.410814	0.117196	0.357002	0.536669	-0.0994222	0.27104	-0.102797
TCGA-AO-A0JD-01A	0.32221	0.337154	0.479059	0.421769	0.23033	0.438386	0.260866	0.513877	0.559819	0.448631	0.314723	0.498783	0.441378	0.435542	0.484783	0.133847	0.586791	0.439548	0.363343	0.258516	0.192747	0.0334401	0.304555	0.596538	0.440128	0.621255	0.579268	0.766603	0.575645	0.3266	0.143836	0.306637	0.446463	0.695284	0.409649	0.546205	0.411212	0.421996	0.324901	0.336199	0.299961	0.221092	0.278285	0.209166	0.449436	0.222079	-0.00586684	0.140769	-0.123778
TCGA-AO-A0JF-01A	0.402956	0.420599	0.458662	0.365431	0.267084	0.562074	0.315946	0.44713	0.337088	0.490054	0.439977	0.563657	0.47082	0.437708	0.530174	0.250885	0.589615	0.438286	0.386019	0.340989	0.281413	0.202369	0.353233	0.529899	0.428484	0.531132	0.340241	0.673822	0.37609	0.576566	0.211841	0.327182	0.478762	0.647153	0.400026	0.52923	0.429907	0.40243	0.433655	0.482749	0.331278	0.335881	0.333857	0.199649	0.401839	0.26081	-0.11131	0.277328	-0.116432
TCGA-AO-A0JI-01A	0.289458	0.338796	0.464449	0.374536	0.266901	0.45221	0.178994	0.493209	0.414564	0.431233	0.331491	0.478172	0.460885	0.425064	0.508937	0.169303	0.563151	0.419068	0.309906	0.256265	0.150203	0.0756837	0.218135	0.557795	0.405637	0.519311	0.442924	0.703038	0.48605	0.316288	0.0918556	0.248341	0.425837	0.664499	0.373958	0.506265	0.387503	0.4128	0.335253	0.354497	0.322802	0.169131	0.256811	0.203114	0.43905	0.126994	-0.0780215	0.0945811	-0.14643
TCGA-AO-A0JJ-01A	0.436475	0.419007	0.459268	0.374954	0.261634	0.530314	0.35996	0.475925	0.398095	0.513803	0.43298	0.54276	0.48033	0.440525	0.524194	0.246511	0.574677	0.501934	0.432392	0.334218	0.296071	0.171638	0.347225	0.542765	0.439494	0.541988	0.418218	0.691316	0.425399	0.537723	0.225766	0.306287	0.458558	0.650727	0.414078	0.534872	0.450753	0.42226	0.406486	0.418276	0.327197	0.332974	0.348922	0.201946	0.405743	0.32845	-0.0769676	0.293864	-0.124414
TCGA-AO-A0JL-01A	0.350216	0.406911	0.464047	0.372663	0.34064	0.500177	0.226274	0.480979	0.464985	0.42243	0.418979	0.462371	0.288286	0.317271	0.41991	0.239803	0.503379	0.292901	0.258744	0.325186	0.196494	0.189975	0.254698	0.527951	0.371727	0.518596	0.480437	0.71284	0.517399	0.457403	0.083813	0.223394	0.359049	0.648612	0.421898	0.529687	0.402088	0.428697	0.321495	0.430787	0.273188	0.261354	0.26504	0.116057	0.359491	0.160393	-0.0181468	0.177419	-0.124957
TCGA-AO-A0JM-01A	0.42219	0.396713	0.496378	0.408375	0.249203	0.535023	0.282602	0.520849	0.508242	0.486881	0.402548	0.475251	0.436008	0.414602	0.470657	0.333871	0.551467	0.534655	0.41934	0.323964	0.214431	0.131033	0.309375	0.579507	0.426008	0.558488	0.522467	0.725447	0.497757	0.555505	0.190477	0.270488	0.419457	0.642399	0.423443	0.511247	0.432818	0.426928	0.343608	0.407485	0.289363	0.320926	0.298787	0.153114	0.408488	0.218559	-0.0321786	0.204089	-0.126389
TCGA-AO-A124-01A	0.375825	0.386203	0.451354	0.4585	0.306994	0.472	0.278313	0.508084	0.558489	0.430157	0.373343	0.445584	0.315773	0.337504	0.438195	0.200537	0.549434	0.520656	0.399894	0.28711	0.235056	0.163661	0.271181	0.587573	0.431472	0.587081	0.581617	0.765597	0.584671	0.411785	0.171121	0.216673	0.374102	0.645753	0.431618	0.525701	0.399613	0.434126	0.316533	0.282459	0.293995	0.203532	0.269239	0.105526	0.343269	0.204858	0.00178365	0.146162	-0.0681175
TCGA-AO-A125-01A	0.332837	0.373983	0.459215	0.324848	0.244419	0.442771	0.189822	0.497241	0.362692	0.443076	0.36964	0.478866	0.490558	0.457854	0.418292	0.14661	0.520035	0.383309	0.266749	0.258655	0.200155	0.135545	0.226637	0.534754	0.396075	0.499669	0.379769	0.677118	0.420585	0.266224	0.0580354	0.237109	0.416027	0.64987	0.412853	0.484723	0.414616	0.394539	0.306292	0.241488	0.322819	0.199677	0.226998	0.133586	0.394469	0.0906042	-0.0657555	0.077276	-0.161291
TCGA-AO-A126-01A	0.364604	0.395599	0.432706	0.331987	0.265531	0.537519	0.253956	0.49246	0.360527	0.457217	0.411083	0.480169	0.39485	0.383286	0.422919	0.270545	0.48818	0.40918	0.330917	0.321137	0.238817	0.0778743	0.266919	0.514784	0.400129	0.490741	0.371297	0.680566	0.451993	0.525136	0.136622	0.270444	0.388664	0.645364	0.38219	0.483039	0.432716	0.397584	0.366869	0.389785	0.287137	0.295803	0.290844	0.166458	0.389671	0.211647	-0.0835249	0.182245	-0.124143
TCGA-AO-A128-01A	0.472195	0.390809	0.43306	0.407076	0.217467	0.485837	0.486588	0.480902	0.497486	0.502616	0.332373	0.461805	0.292086	0.327682	0.44535	0.164751	0.561251	0.711368	0.632087	0.312933	0.235647	0.135293	0.404709	0.586234	0.484038	0.582693	0.511341	0.724839	0.513506	0.374967	0.343378	0.242861	0.373281	0.609839	0.395008	0.535323	0.419456	0.438671	0.303509	0.354646	0.307776	0.247368	0.370198	0.138055	0.377614	0.49975	-0.0500647	0.258319	-0.143726
TCGA-AO-A129-01A	0.44444	0.412632	0.494075	0.412982	0.352606	0.48988	0.354481	0.501528	0.512044	0.476882	0.406282	0.468797	0.319865	0.337488	0.419128	0.216408	0.505981	0.529257	0.454654	0.332579	0.262409	0.125142	0.337991	0.577321	0.419574	0.58646	0.537055	0.745902	0.58942	0.488634	0.230006	0.246171	0.380562	0.636107	0.44229	0.554886	0.41536	0.441975	0.326249	0.364923	0.295565	0.303454	0.330344	0.135613	0.366006	0.346464	-0.0366434	0.228291	-0.153514
TCGA-AO-A12B-01A	0.291815	0.363376	0.451679	0.342162	0.305978	0.428138	0.190153	0.503027	0.384477	0.455657	0.374982	0.513024	0.508094	0.482183	0.475329	0.168881	0.542107	0.494727	0.344064	0.259297	0.251952	0.158258	0.247876	0.564008	0.402176	0.539373	0.417208	0.692086	0.463357	0.343324	0.0732774	0.275612	0.435208	0.68249	0.422856	0.494463	0.3894	0.417432	0.312308	0.303602	0.314963	0.245258	0.252806	0.185439	0.423989	0.147408	-0.0392042	0.126507	-0.131753
TCGA-AO-A12C-01A	0.357917	0.401701	0.431429	0.367299	0.295909	0.56373	0.19367	0.456023	0.353686	0.456361	0.444157	0.449626	0.480245	0.41774	0.519102	0.227086	0.567974	0.388312	0.294529	0.345515	0.250896	0.19171	0.283893	0.542911	0.416452	0.506634	0.334162	0.685181	0.445167	0.57555	0.133024	0.238673	0.377079	0.613116	0.382555	0.469597	0.416848	0.386043	0.432855	0.464307	0.292201	0.323933	0.281715	0.158965	0.374276	0.15029	-0.0914992	0.225072	-0.14719
TCGA-AO-A12D-01A	0.438753	0.394028	0.488667	0.396873	0.246188	0.522843	0.354388	0.445654	0.427384	0.499038	0.459626	0.486023	0.382439	0.368017	0.516018	0.197536	0.581564	0.576295	0.503193	0.331216	0.281552	0.178473	0.365195	0.57781	0.454948	0.591367	0.420167	0.695545	0.440261	0.534261	0.264126	0.2745	0.40395	0.607664	0.42733	0.517065	0.424842	0.430582	0.38248	0.414408	0.313427	0.331127	0.356048	0.162145	0.394987	0.342575	-0.047939	0.265778	-0.106422
TCGA-AO-A12E-01A	0.429185	0.416123	0.510776	0.405263	0.279685	0.492312	0.298863	0.468087	0.444893	0.499499	0.398587	0.56215	0.529619	0.501652	0.528285	0.252515	0.575719	0.583993	0.437516	0.346376	0.262698	0.157061	0.314719	0.551835	0.448251	0.564632	0.462849	0.696374	0.471903	0.469952	0.177905	0.326008	0.480396	0.658215	0.417679	0.538539	0.445771	0.424927	0.380023	0.432123	0.323378	0.301057	0.306401	0.207015	0.427978	0.200981	-0.0634843	0.214645	-0.102751
TCGA-AO-A12F-01A	0.387566	0.403349	0.50377	0.426371	0.342355	0.519579	0.240093	0.506809	0.538426	0.449503	0.447881	0.502372	0.300199	0.318454	0.455483	0.226649	0.518385	0.286997	0.258315	0.316853	0.190838	0.141559	0.261687	0.556427	0.406304	0.590407	0.552762	0.756517	0.596459	0.528917	0.129201	0.240289	0.420602	0.668131	0.414028	0.517198	0.388411	0.430244	0.367474	0.451274	0.270806	0.261377	0.289362	0.109543	0.357906	0.152805	-0.0114809	0.224379	-0.177707
TCGA-AO-A12G-01A	0.324939	0.386279	0.472434	0.356778	0.258284	0.509256	0.229457	0.490666	0.390127	0.444889	0.372655	0.515466	0.444633	0.402878	0.496871	0.23129	0.561737	0.355755	0.296174	0.318716	0.244012	0.12657	0.267262	0.542776	0.413465	0.559441	0.409166	0.715712	0.528522	0.499071	0.135291	0.290674	0.420011	0.679375	0.418796	0.513679	0.409121	0.404885	0.35751	0.445349	0.321548	0.316698	0.288067	0.225277	0.429436	0.196371	-0.0681588	0.193075	-0.128019
TCGA-AO-A12H-01A	0.313821	0.357881	0.445139	0.340613	0.221066	0.467131	0.192709	0.494145	0.369487	0.43983	0.358772	0.481294	0.421038	0.395475	0.463321	0.196218	0.550642	0.440831	0.32606	0.25704	0.14533	0.0894506	0.241532	0.558517	0.409488	0.521522	0.373143	0.692943	0.432147	0.362435	0.0969705	0.243009	0.407182	0.659374	0.389019	0.502296	0.405279	0.413456	0.304893	0.374343	0.313731	0.229185	0.239219	0.198164	0.428601	0.159216	-0.0766416	0.111154	-0.152609
TCGA-AO-A1KO-01A	0.407455	0.427232	0.472336	0.351145	0.27355	0.499981	0.249837	0.43041	0.311862	0.467423	0.420838	0.546832	0.444745	0.393891	0.571622	0.223303	0.623876	0.347703	0.291671	0.345209	0.243023	0.195735	0.287312	0.540189	0.410821	0.505106	0.299774	0.686972	0.426971	0.461822	0.158728	0.297899	0.458135	0.620509	0.385384	0.456851	0.428486	0.376045	0.451813	0.41731	0.335883	0.273469	0.30533	0.210624	0.409172	0.163135	-0.0918078	0.254194	-0.109704
TCGA-AO-A1KP-01A	0.298252	0.33563	0.404004	0.347212	0.225139	0.469517	0.152129	0.495845	0.442239	0.396341	0.351372	0.4323	0.438684	0.399061	0.439146	0.151907	0.552142	0.380352	0.259208	0.26172	0.188565	0.056943	0.192243	0.543822	0.387458	0.506516	0.473901	0.713534	0.436559	0.401347	0.0812451	0.195427	0.356129	0.655513	0.372479	0.433872	0.354569	0.389386	0.326136	0.325908	0.288747	0.192649	0.233895	0.125178	0.389981	0.0768123	-0.0289814	0.122074	-0.15763
TCGA-AO-A1KR-01A	0.368776	0.38863	0.48674	0.385212	0.284015	0.425172	0.261753	0.529053	0.523421	0.444185	0.365449	0.481961	0.304464	0.342066	0.387355	0.181956	0.448006	0.506701	0.401063	0.258634	0.211877	0.0688839	0.260417	0.575263	0.414258	0.568757	0.562003	0.745261	0.646953	0.340161	0.120931	0.225031	0.377862	0.671723	0.415296	0.520843	0.446016	0.42871	0.248123	0.315346	0.257672	0.214662	0.268274	0.118793	0.365779	0.237349	-0.0102308	0.140289	-0.151643
TCGA-AO-A1KS-01A	0.320634	0.332439	0.435023	0.413522	0.22588	0.525624	0.230898	0.443598	0.524366	0.430895	0.351349	0.457517	0.450815	0.417509	0.531724	0.134173	0.622088	0.427758	0.349171	0.268077	0.202326	0.149677	0.275889	0.57252	0.42212	0.547053	0.51517	0.72472	0.474928	0.391962	0.150353	0.224051	0.367885	0.616818	0.364143	0.453106	0.340836	0.376225	0.402862	0.388199	0.306421	0.193637	0.264712	0.144325	0.365587	0.186224	-0.0230136	0.174172	-0.156996
TCGA-AO-A1KT-01A	0.426976	0.432419	0.501979	0.365203	0.225517	0.504338	0.272739	0.506244	0.471621	0.480649	0.383402	0.483113	0.419581	0.415678	0.490653	0.237085	0.5543	0.437473	0.361871	0.312878	0.252121	0.124465	0.290745	0.584111	0.420167	0.584982	0.489613	0.731296	0.536913	0.524928	0.210003	0.305798	0.427099	0.66127	0.428986	0.516949	0.441392	0.449557	0.335766	0.44264	0.314953	0.298126	0.30424	0.192393	0.42741	0.212715	-0.0162133	0.206454	-0.15956
TCGA-AQ-A04J-01A	0.449879	0.436953	0.491081	0.443639	0.323364	0.526689	0.353178	0.497096	0.532158	0.487083	0.41941	0.468242	0.349764	0.358769	0.505571	0.256119	0.552889	0.500061	0.438685	0.36496	0.273673	0.188286	0.352081	0.575414	0.443781	0.589413	0.552728	0.750991	0.525137	0.532197	0.244574	0.246148	0.376923	0.621287	0.410516	0.538728	0.444084	0.443433	0.403958	0.455899	0.314134	0.31262	0.359827	0.111758	0.36618	0.350403	-0.033123	0.274954	-0.103747
TCGA-AQ-A0Y5-01A	0.382215	0.478007	0.491689	0.356191	0.224222	0.530357	0.24537	0.450037	0.368672	0.471162	0.404661	0.514327	0.413301	0.387181	0.515874	0.239368	0.619726	0.369305	0.316162	0.346137	0.252501	0.250156	0.297784	0.578929	0.426643	0.590094	0.36574	0.700048	0.437031	0.567498	0.191706	0.269781	0.420578	0.653895	0.455048	0.52903	0.437157	0.417075	0.407478	0.465526	0.313438	0.290043	0.305954	0.189702	0.401754	0.180802	-0.0850596	0.231388	-0.152376
TCGA-AQ-A1H2-01A	0.322346	0.36521	0.477368	0.332695	0.190439	0.451921	0.238569	0.489951	0.318621	0.464696	0.335909	0.508992	0.433304	0.395539	0.435601	0.198652	0.554497	0.564592	0.415628	0.270577	0.194623	0.0909476	0.272242	0.558558	0.412083	0.537518	0.347403	0.680039	0.440182	0.385152	0.137051	0.27164	0.433071	0.671562	0.411297	0.541904	0.419976	0.412856	0.314091	0.333603	0.32684	0.258475	0.262242	0.210303	0.426038	0.165659	-0.0809673	0.120957	-0.110986
TCGA-AQ-A1H3-01A	0.443388	0.397115	0.489336	0.407101	0.258091	0.554978	0.301558	0.46124	0.431416	0.512457	0.400161	0.533364	0.502893	0.465058	0.493967	0.2397	0.582661	0.474574	0.390066	0.34497	0.256909	0.194375	0.318741	0.548132	0.426745	0.528216	0.424207	0.696642	0.423692	0.535781	0.20829	0.277186	0.419441	0.618982	0.382479	0.488911	0.412821	0.411717	0.42875	0.440864	0.316223	0.316196	0.307457	0.192291	0.394041	0.235967	-0.0680029	0.244999	-0.162365
TCGA-AQ-A54N-01A	0.306282	0.371095	0.424753	0.383222	0.307846	0.403992	0.216591	0.514864	0.451781	0.372383	0.378513	0.451965	0.279212	0.287826	0.386868	0.221901	0.487845	0.438584	0.306785	0.260669	0.203732	0.125858	0.201993	0.545593	0.407934	0.513603	0.473567	0.727404	0.5661	0.266403	0.0785711	0.22763	0.379528	0.670025	0.407681	0.519588	0.409627	0.411552	0.216217	0.0996306	0.293372	0.155133	0.213765	0.122834	0.372622	0.174261	-0.0291611	0.0824097	-0.130357
TCGA-AQ-A7U7-01A	0.489461	0.401813	0.440188	0.375102	0.30621	0.529628	0.404917	0.478887	0.355333	0.525622	0.409058	0.44406	0.45343	0.414208	0.462281	0.228504	0.528475	0.687642	0.590521	0.352138	0.257854	0.146898	0.379035	0.555099	0.437545	0.507276	0.355224	0.665495	0.415492	0.55171	0.297366	0.258769	0.36626	0.588951	0.3704	0.515188	0.456687	0.405522	0.386661	0.440442	0.29764	0.335549	0.379094	0.125813	0.346371	0.425071	-0.139607	0.272471	-0.119057
TCGA-AR-A0TP-01A	0.355366	0.466315	0.449393	0.447515	0.354936	0.568451	0.156686	0.469042	0.527633	0.429958	0.411844	0.467908	0.347449	0.328742	0.486274	0.249256	0.568346	0.231386	0.194126	0.353866	0.211929	0.276902	0.234122	0.56974	0.425359	0.566364	0.545452	0.732483	0.527655	0.501605	0.0735798	0.229923	0.372589	0.611663	0.428347	0.494027	0.411372	0.4285	0.398556	0.392344	0.307843	0.227836	0.266266	0.104497	0.355632	0.119464	-0.019089	0.171949	-0.135002
TCGA-AR-A0TQ-01A	0.403314	0.391161	0.51778	0.434002	0.235653	0.503976	0.311057	0.509314	0.524502	0.483668	0.349022	0.500019	0.490622	0.4721	0.487998	0.197304	0.567898	0.589847	0.464784	0.308375	0.259882	0.142882	0.316161	0.600659	0.454932	0.596728	0.548633	0.727079	0.523989	0.442461	0.193315	0.276087	0.421426	0.645278	0.403361	0.524471	0.421474	0.431273	0.350505	0.405843	0.289539	0.273767	0.307136	0.149162	0.371483	0.286889	-0.0478219	0.190024	-0.144249
TCGA-AR-A0TR-01A	0.204574	0.273717	0.418095	0.36278	0.218461	0.420379	0.164746	0.489234	0.371228	0.380297	0.319147	0.450119	0.465354	0.403207	0.458551	0.118594	0.571016	0.351349	0.247573	0.205347	0.131176	0.0560508	0.205715	0.572804	0.433961	0.506177	0.377146	0.693341	0.484598	0.187616	0.0483075	0.214902	0.380848	0.635906	0.359621	0.45639	0.36026	0.34742	0.25687	0.193485	0.320695	0.145333	0.19612	0.172539	0.370787	0.134443	-0.0638267	0.0414422	-0.174213
TCGA-AR-A0TS-01A	0.385076	0.371077	0.434826	0.481379	0.310228	0.534904	0.384326	0.459158	0.541265	0.466004	0.423568	0.460406	0.343857	0.344744	0.461076	0.247784	0.545822	0.505467	0.459889	0.377825	0.236802	0.178131	0.346673	0.563149	0.435859	0.551498	0.552916	0.723496	0.448035	0.503248	0.233695	0.213044	0.372615	0.579114	0.371964	0.52728	0.406048	0.419868	0.377064	0.388423	0.314362	0.28107	0.342806	0.136219	0.361093	0.386899	-0.0278929	0.252216	-0.124133
TCGA-AR-A0TT-01A	0.425504	0.397776	0.448509	0.418433	0.274255	0.515194	0.400924	0.480317	0.453344	0.501353	0.382351	0.469002	0.410183	0.363067	0.479469	0.198411	0.547642	0.556993	0.505568	0.315581	0.258452	0.14843	0.375899	0.565827	0.452228	0.56765	0.466834	0.717905	0.509114	0.511235	0.27508	0.257246	0.397156	0.620222	0.392823	0.547754	0.406867	0.407156	0.356921	0.413976	0.297801	0.300246	0.368402	0.152799	0.365326	0.414624	-0.097323	0.268027	-0.180093
TCGA-AR-A0TU-01A	0.372258	0.323559	0.484466	0.427545	0.244289	0.41006	0.324127	0.521488	0.593171	0.415863	0.381696	0.444815	0.271236	0.289947	0.381274	0.0811393	0.540987	0.551612	0.459561	0.245901	0.161251	0.0810952	0.302206	0.592139	0.417403	0.608157	0.622079	0.779369	0.629452	0.318321	0.176659	0.227373	0.391358	0.662427	0.414763	0.542244	0.375369	0.43833	0.259646	0.263353	0.288163	0.18179	0.273229	0.119924	0.360195	0.311132	0.00530652	0.176229	-0.174781
TCGA-AR-A0TV-01A	0.347423	0.348009	0.439561	0.406543	0.207014	0.429405	0.300352	0.492031	0.489013	0.448513	0.280852	0.482489	0.413628	0.368888	0.455223	0.183865	0.54142	0.5562	0.435704	0.250573	0.171315	0.00906909	0.304944	0.573841	0.442701	0.559482	0.510876	0.733421	0.536422	0.319569	0.168374	0.267046	0.439869	0.663774	0.372205	0.514905	0.386558	0.409706	0.26039	0.295054	0.316247	0.23678	0.296798	0.201046	0.418309	0.283212	-0.0507986	0.13583	-0.150746
TCGA-AR-A0TW-01A	0.377301	0.363954	0.45438	0.372033	0.21476	0.476527	0.287725	0.494147	0.409679	0.45693	0.306745	0.496005	0.412996	0.360172	0.49268	0.14673	0.581225	0.497725	0.429686	0.260473	0.223423	0.07999	0.316828	0.57664	0.448496	0.590871	0.429932	0.721404	0.56633	0.39188	0.182489	0.26305	0.421732	0.668996	0.42822	0.535235	0.406144	0.426729	0.290501	0.338655	0.297377	0.233019	0.304767	0.191811	0.426434	0.293044	-0.0651423	0.16769	-0.169724
TCGA-AR-A0TX-01A	0.385044	0.387756	0.493993	0.406348	0.273849	0.516002	0.370135	0.459329	0.453443	0.486946	0.443109	0.513526	0.400418	0.378634	0.493551	0.211153	0.572764	0.496823	0.458081	0.334869	0.282549	0.170013	0.345986	0.553201	0.464031	0.577748	0.445957	0.692967	0.414987	0.489556	0.222032	0.313422	0.438437	0.628164	0.417323	0.541144	0.41989	0.422613	0.363947	0.398235	0.330213	0.285184	0.340837	0.201905	0.404384	0.352693	-0.0666583	0.245678	-0.145459
TCGA-AR-A0TY-01A	0.30394	0.332509	0.426595	0.407193	0.221281	0.511268	0.173823	0.525981	0.527863	0.424847	0.311291	0.480463	0.428599	0.395549	0.482197	0.17845	0.578281	0.316452	0.241016	0.278174	0.228949	0.0615352	0.249863	0.594303	0.412605	0.565839	0.563619	0.750543	0.567335	0.365928	0.0791555	0.240642	0.393251	0.667336	0.394166	0.493411	0.419893	0.401751	0.299514	0.353384	0.28278	0.238782	0.225549	0.136703	0.390893	0.152871	-0.0108837	0.127752	-0.182014
TCGA-AR-A0TZ-01A	0.404167	0.360567	0.422695	0.441389	0.242862	0.526824	0.207044	0.495516	0.524301	0.453902	0.36637	0.426208	0.530611	0.449577	0.478458	0.163924	0.558873	0.382482	0.298824	0.288057	0.251072	0.141936	0.246791	0.566117	0.433871	0.520526	0.522168	0.713615	0.488729	0.43906	0.138994	0.213977	0.334859	0.583414	0.363243	0.459542	0.404246	0.427231	0.369916	0.384393	0.286338	0.22101	0.251648	0.142468	0.364207	0.141064	-0.0543766	0.130866	-0.169099
TCGA-AR-A0U0-01A	0.419308	0.385746	0.468327	0.406189	0.280816	0.449658	0.383226	0.50955	0.517722	0.481006	0.351584	0.488796	0.323937	0.325112	0.429385	0.166024	0.546993	0.721594	0.604201	0.283626	0.203238	0.12728	0.356515	0.60153	0.456222	0.615988	0.540872	0.753699	0.584167	0.382931	0.264688	0.25931	0.410114	0.685873	0.430778	0.536989	0.447475	0.433701	0.286086	0.339075	0.31681	0.250692	0.329662	0.140175	0.3908	0.391637	-0.0137729	0.202647	-0.144582
TCGA-AR-A0U2-01A	0.258371	0.305445	0.410465	0.476946	0.24183	0.486622	0.2271	0.493168	0.60486	0.439146	0.285832	0.453108	0.39697	0.364922	0.46355	0.133535	0.602055	0.409644	0.338557	0.284307	0.199093	0.1957	0.261961	0.546928	0.483313	0.581899	0.622263	0.745942	0.52737	0.32562	0.0916141	0.21577	0.400842	0.609751	0.401648	0.512111	0.356869	0.374632	0.316443	0.302804	0.301961	0.183652	0.256935	0.150444	0.367394	0.212043	0.0213449	0.131055	-0.179911
TCGA-AR-A0U3-01A	0.308516	0.336894	0.410041	0.438144	0.245787	0.488126	0.222353	0.501459	0.513726	0.448069	0.35243	0.476218	0.507708	0.466698	0.490697	0.167478	0.59782	0.437233	0.340213	0.282123	0.221021	0.142741	0.276744	0.58247	0.437276	0.571913	0.513689	0.729326	0.494587	0.363867	0.125364	0.260533	0.407264	0.646658	0.409736	0.521218	0.398579	0.408063	0.334173	0.368804	0.31775	0.250632	0.272874	0.188847	0.402989	0.187586	-0.0139523	0.157957	-0.176745
TCGA-AR-A0U4-01A	0.544949	0.43881	0.467575	0.42921	0.322769	0.539369	0.483889	0.483438	0.517091	0.494393	0.433581	0.482355	0.306588	0.333836	0.473196	0.171817	0.569175	0.508699	0.493002	0.322077	0.239702	0.189273	0.406461	0.589113	0.443652	0.596985	0.520598	0.745949	0.560173	0.524894	0.37686	0.270979	0.389994	0.628276	0.430968	0.561531	0.413111	0.465808	0.36575	0.45182	0.329422	0.292839	0.383877	0.136179	0.382148	0.392527	-0.0291076	0.283849	-0.192045
TCGA-AR-A1AH-01A	0.374758	0.33429	0.400684	0.428514	0.273314	0.477438	0.214119	0.504248	0.573015	0.412229	0.398201	0.447653	0.256414	0.288006	0.431407	0.122963	0.569737	0.291124	0.255087	0.254848	0.159198	0.0789608	0.237073	0.570407	0.428031	0.559917	0.586273	0.765066	0.595828	0.430275	0.116975	0.201661	0.354934	0.632161	0.39745	0.46749	0.377347	0.384357	0.3039	0.35441	0.282517	0.197103	0.223276	0.135856	0.359135	0.14444	-0.000167402	0.164442	-0.179406
TCGA-AR-A1AI-01A	0.409374	0.401155	0.434858	0.488598	0.256304	0.450111	0.349985	0.503244	0.571354	0.463229	0.373957	0.442902	0.306641	0.307664	0.44232	0.134271	0.569525	0.559926	0.501043	0.290478	0.254771	0.131907	0.352705	0.594356	0.440259	0.60146	0.589544	0.765151	0.574648	0.385071	0.262127	0.249077	0.374092	0.628373	0.430505	0.532793	0.387804	0.424384	0.312341	0.333084	0.32547	0.220783	0.332253	0.129298	0.384456	0.367789	0.00223261	0.196927	-0.152414
TCGA-AR-A1AJ-01A	0.501224	0.429409	0.45847	0.45374	0.295177	0.509138	0.483731	0.477406	0.544148	0.514504	0.443188	0.50367	0.317313	0.334613	0.467305	0.184554	0.546042	0.705156	0.619494	0.337093	0.26861	0.187119	0.414126	0.568969	0.458828	0.584799	0.550657	0.747747	0.526458	0.49579	0.351603	0.2764	0.411113	0.615806	0.410266	0.552531	0.423286	0.440078	0.364713	0.415843	0.316306	0.315534	0.395417	0.14476	0.375409	0.465652	-0.0468904	0.296801	-0.146131
TCGA-AR-A1AK-01A	0.483105	0.413258	0.473851	0.389554	0.300807	0.538646	0.382884	0.47287	0.397465	0.524207	0.391472	0.505206	0.508029	0.469007	0.488527	0.250524	0.553078	0.645364	0.525361	0.357989	0.275921	0.143793	0.359977	0.546196	0.435022	0.532789	0.415244	0.687324	0.484705	0.488681	0.259436	0.308306	0.440501	0.629092	0.382559	0.534435	0.472382	0.440108	0.380305	0.443281	0.321697	0.328108	0.348298	0.205893	0.403868	0.324003	-0.0932094	0.252656	-0.102241
TCGA-AR-A1AL-01A	0.461223	0.428874	0.439521	0.408499	0.243633	0.561186	0.298497	0.452349	0.38735	0.507467	0.430737	0.493677	0.479334	0.441663	0.529323	0.256342	0.591881	0.379391	0.347989	0.366376	0.271016	0.176047	0.317168	0.5463	0.437429	0.521873	0.382474	0.690076	0.426586	0.557771	0.204559	0.271981	0.412835	0.615983	0.379165	0.493359	0.427857	0.398329	0.462365	0.430459	0.312656	0.32161	0.325983	0.15437	0.373539	0.230021	-0.0746809	0.253097	-0.140937
TCGA-AR-A1AM-01A	0.391621	0.388527	0.472397	0.331888	0.303796	0.534651	0.274093	0.481732	0.29454	0.480835	0.41358	0.505451	0.467657	0.436487	0.471247	0.237056	0.53855	0.482631	0.369721	0.356363	0.243161	0.121504	0.29021	0.528749	0.425355	0.50553	0.306543	0.672504	0.43996	0.506535	0.146185	0.288071	0.425503	0.636239	0.378862	0.499553	0.463359	0.409432	0.367017	0.397373	0.299539	0.313871	0.286793	0.18996	0.379464	0.228814	-0.126755	0.209126	-0.118918
TCGA-AR-A1AN-01A	0.401802	0.410353	0.482897	0.369953	0.265257	0.530136	0.272504	0.472809	0.396202	0.482488	0.435525	0.545335	0.478314	0.436716	0.496108	0.221352	0.576488	0.361396	0.319106	0.332536	0.235541	0.172295	0.310725	0.56141	0.427072	0.54075	0.388333	0.708966	0.496289	0.575582	0.18615	0.296849	0.445812	0.645633	0.407763	0.528828	0.410879	0.424957	0.391826	0.449799	0.323579	0.333864	0.315033	0.186102	0.39674	0.222537	-0.100026	0.259159	-0.191936
TCGA-AR-A1AO-01A	0.535632	0.441999	0.532894	0.383072	0.296154	0.52758	0.437498	0.48603	0.416844	0.524511	0.441256	0.531198	0.367275	0.388553	0.508942	0.229239	0.562876	0.589073	0.526771	0.374281	0.310114	0.155154	0.433859	0.576881	0.453675	0.59123	0.422315	0.707928	0.487917	0.549903	0.343607	0.314662	0.445148	0.650478	0.412065	0.580693	0.470743	0.442086	0.389569	0.472955	0.331418	0.354995	0.389745	0.190439	0.3991	0.41352	-0.0870087	0.318573	-0.134189
TCGA-AR-A1AP-01A	0.416321	0.41663	0.492555	0.412293	0.227774	0.515147	0.298539	0.484249	0.429013	0.50611	0.35842	0.491367	0.473334	0.430373	0.498131	0.227285	0.562306	0.538042	0.429196	0.343175	0.261061	0.135007	0.319986	0.561562	0.445517	0.564361	0.423729	0.702602	0.464568	0.515218	0.213309	0.280787	0.406677	0.630157	0.420249	0.550005	0.440933	0.420746	0.373679	0.390359	0.307084	0.30351	0.301127	0.153505	0.384123	0.240907	-0.0858475	0.224537	-0.158924
TCGA-AR-A1AQ-01A	0.423338	0.383214	0.457907	0.42328	0.270448	0.45383	0.375361	0.518045	0.538828	0.480865	0.379166	0.46084	0.311256	0.341309	0.428966	0.175079	0.538862	0.597414	0.522375	0.307595	0.244779	0.160854	0.35038	0.59081	0.442532	0.602735	0.567464	0.753105	0.57352	0.468068	0.249791	0.270281	0.388772	0.64779	0.421458	0.58459	0.423744	0.434002	0.295943	0.363677	0.315629	0.274636	0.336024	0.154507	0.389181	0.399609	-0.0431162	0.230586	-0.134868
TCGA-AR-A1AR-01A	0.496388	0.40957	0.434547	0.454536	0.246338	0.549508	0.410644	0.469657	0.57655	0.488836	0.408615	0.507931	0.273858	0.307554	0.488363	0.153668	0.606202	0.545655	0.481184	0.31337	0.21912	0.195821	0.386787	0.575983	0.448962	0.590472	0.582163	0.763073	0.509166	0.498871	0.329073	0.244516	0.401668	0.638546	0.394009	0.532501	0.394728	0.43002	0.37965	0.425821	0.32096	0.282482	0.355167	0.126996	0.372199	0.379774	-0.0100817	0.296091	-0.205636
TCGA-AR-A1AS-01A	0.362299	0.418822	0.481698	0.382758	0.231064	0.488579	0.201154	0.516424	0.452997	0.457872	0.406903	0.494776	0.480393	0.458844	0.45753	0.187503	0.543938	0.30276	0.24828	0.301236	0.23347	0.122797	0.279636	0.566486	0.438554	0.577773	0.472459	0.728072	0.524135	0.473155	0.117644	0.271635	0.419558	0.654931	0.458091	0.526468	0.43248	0.410219	0.336275	0.374782	0.307542	0.287215	0.251455	0.18265	0.393122	0.139876	-0.035887	0.166617	-0.162999
TCGA-AR-A1AT-01A	0.430081	0.379392	0.454649	0.416754	0.238619	0.449695	0.365355	0.495617	0.485773	0.489726	0.411052	0.495709	0.413814	0.390897	0.48955	0.172319	0.55306	0.594475	0.498318	0.32008	0.231999	0.118812	0.35619	0.566393	0.453338	0.574965	0.495148	0.725677	0.540957	0.440908	0.242106	0.2884	0.409404	0.640187	0.41047	0.537372	0.433055	0.405657	0.34068	0.380714	0.309711	0.290842	0.333056	0.159075	0.386547	0.344656	-0.0719733	0.221836	-0.145152
TCGA-AR-A1AU-01A	0.456445	0.455031	0.499819	0.416069	0.240771	0.535465	0.26318	0.458234	0.417886	0.507196	0.387562	0.548281	0.542997	0.490544	0.504505	0.26515	0.577809	0.390918	0.321036	0.364527	0.251355	0.189857	0.294621	0.558828	0.421338	0.548418	0.411167	0.706654	0.491552	0.541818	0.15838	0.295781	0.426113	0.622544	0.413231	0.51962	0.437602	0.432117	0.407454	0.444367	0.311309	0.310371	0.3062	0.199084	0.406867	0.159523	-0.0926351	0.225617	-0.13708
TCGA-AR-A1AW-01A	0.428284	0.383077	0.41669	0.42008	0.250362	0.467842	0.443321	0.466021	0.466446	0.521034	0.332857	0.450848	0.411797	0.401963	0.481835	0.163986	0.563018	0.674382	0.607305	0.309871	0.245978	0.084772	0.395542	0.579603	0.466065	0.563838	0.47349	0.7173	0.477437	0.456006	0.302035	0.262166	0.39543	0.616696	0.353158	0.527496	0.409438	0.415123	0.358611	0.34979	0.312586	0.276228	0.37838	0.127568	0.374413	0.475701	-0.0932726	0.247634	-0.157161
TCGA-AR-A1AX-01A	0.425001	0.382387	0.471167	0.423499	0.243597	0.540268	0.389209	0.473854	0.456114	0.500516	0.394443	0.487793	0.455024	0.40132	0.514936	0.210993	0.563824	0.640083	0.539059	0.345459	0.262649	0.146132	0.359359	0.567079	0.460244	0.568056	0.456969	0.715878	0.488641	0.486118	0.260861	0.258665	0.409522	0.622261	0.382682	0.533709	0.421507	0.416445	0.392432	0.381667	0.30475	0.28985	0.365626	0.169285	0.393489	0.388642	-0.0967154	0.241845	-0.145486
TCGA-AR-A1AY-01A	0.398339	0.421055	0.479579	0.497218	0.322596	0.482963	0.262061	0.488249	0.60733	0.44309	0.430434	0.460681	0.330497	0.339937	0.453161	0.187516	0.556516	0.332555	0.291766	0.337597	0.232901	0.228585	0.28845	0.570272	0.427599	0.598355	0.609224	0.758933	0.601045	0.515831	0.144274	0.232171	0.364996	0.606763	0.426555	0.546476	0.402065	0.439183	0.366118	0.353088	0.300482	0.253901	0.281547	0.129298	0.358237	0.180376	-0.0190066	0.174917	-0.144719
TCGA-AR-A24H-01A	0.347369	0.325494	0.387252	0.4403	0.206415	0.45245	0.268165	0.515402	0.558434	0.432993	0.259901	0.45525	0.388178	0.399221	0.465192	0.117765	0.579675	0.557591	0.420651	0.254787	0.184948	0.0904714	0.270477	0.582875	0.432128	0.551508	0.596026	0.756353	0.53377	0.339386	0.138543	0.234105	0.402135	0.629466	0.382314	0.487029	0.385325	0.424168	0.322762	0.292657	0.282927	0.182079	0.278915	0.120852	0.36343	0.224974	-0.019112	0.140245	-0.15181
TCGA-AR-A24K-01A	0.324609	0.3656	0.417848	0.426243	0.216487	0.465696	0.161735	0.491428	0.496674	0.440031	0.309874	0.466303	0.463321	0.391609	0.461702	0.136612	0.580729	0.319713	0.248251	0.246572	0.138228	0.0959667	0.213041	0.571835	0.413185	0.546724	0.517136	0.742864	0.532336	0.422695	0.102796	0.205576	0.372786	0.655929	0.397437	0.469272	0.364666	0.383172	0.359749	0.275958	0.297218	0.195705	0.23422	0.140898	0.374781	0.125977	-0.0341636	0.0900246	-0.188667
TCGA-AR-A24L-01A	0.350825	0.380051	0.427175	0.411536	0.26362	0.572716	0.241116	0.455687	0.436556	0.468739	0.421388	0.482546	0.498113	0.445796	0.52038	0.209464	0.609477	0.460526	0.350675	0.335641	0.258365	0.223607	0.283093	0.548255	0.40847	0.542925	0.445679	0.702824	0.408619	0.566269	0.138544	0.241723	0.386006	0.622005	0.401691	0.490564	0.407132	0.404076	0.425917	0.493407	0.316062	0.292904	0.288103	0.206103	0.375165	0.162599	-0.0418686	0.215155	-0.149189
TCGA-AR-A24M-01A	0.34502	0.39028	0.401946	0.398433	0.256772	0.531786	0.228285	0.459099	0.39598	0.473151	0.445535	0.46656	0.473824	0.431344	0.536109	0.198135	0.608071	0.437477	0.341669	0.331017	0.248063	0.195622	0.314031	0.539661	0.431154	0.523954	0.402858	0.686129	0.388649	0.542771	0.161723	0.255084	0.401175	0.611857	0.393034	0.476655	0.416045	0.368202	0.421354	0.43549	0.324791	0.328291	0.287164	0.156482	0.377301	0.187652	-0.0618279	0.23142	-0.131259
TCGA-AR-A24N-01A	0.374219	0.380537	0.45547	0.424022	0.243079	0.513621	0.230054	0.490478	0.485838	0.494827	0.333411	0.507127	0.472116	0.421008	0.498383	0.175842	0.589068	0.543395	0.426007	0.296839	0.244086	0.102186	0.295909	0.558474	0.415342	0.545081	0.493785	0.715613	0.435183	0.492677	0.149101	0.277346	0.420503	0.646704	0.400513	0.494817	0.413242	0.401707	0.368251	0.358419	0.315539	0.272068	0.286924	0.202141	0.411376	0.191309	-0.0340364	0.161981	-0.153425
TCGA-AR-A24O-01A	0.499405	0.435196	0.451375	0.408727	0.28563	0.577433	0.343933	0.452078	0.418947	0.512223	0.45849	0.532691	0.489138	0.459559	0.546479	0.234726	0.60276	0.521202	0.440122	0.349376	0.281237	0.245709	0.365567	0.547696	0.441558	0.528399	0.417791	0.694254	0.389188	0.602368	0.251733	0.295702	0.445757	0.618331	0.394418	0.50848	0.431662	0.42149	0.467006	0.500242	0.327707	0.348813	0.353064	0.18375	0.391191	0.271731	-0.0799373	0.308808	-0.142636
TCGA-AR-A24P-01A	0.404928	0.396152	0.448656	0.431868	0.277749	0.544281	0.261029	0.462126	0.465439	0.505838	0.415278	0.468617	0.504829	0.44225	0.498769	0.20556	0.589121	0.449545	0.366016	0.344369	0.242852	0.167686	0.301448	0.556269	0.428789	0.539218	0.465141	0.710005	0.443739	0.551013	0.191167	0.242754	0.377081	0.614687	0.406288	0.502851	0.421345	0.406394	0.42276	0.38745	0.315218	0.311193	0.291617	0.176548	0.39021	0.202413	-0.051452	0.224656	-0.154939
TCGA-AR-A24Q-01A	0.405241	0.445047	0.450573	0.451454	0.308133	0.546252	0.28634	0.477986	0.527109	0.472097	0.417189	0.483146	0.345061	0.355999	0.486533	0.257863	0.566689	0.377716	0.357724	0.359983	0.255922	0.160807	0.308794	0.571251	0.433802	0.585381	0.533924	0.742136	0.50956	0.583548	0.183238	0.22265	0.39186	0.657671	0.417982	0.516729	0.416087	0.436739	0.412692	0.417459	0.323603	0.282732	0.318934	0.128331	0.367282	0.283181	-0.0266909	0.23118	-0.109294
TCGA-AR-A24R-01A	0.324489	0.339393	0.467124	0.391185	0.239604	0.484226	0.266712	0.485231	0.4691	0.464641	0.28915	0.49349	0.484134	0.457328	0.453682	0.17987	0.586973	0.567388	0.441124	0.29454	0.195237	0.154778	0.310989	0.556781	0.439082	0.550994	0.479225	0.712214	0.460906	0.445557	0.144397	0.257159	0.413252	0.633377	0.39357	0.501314	0.389584	0.404174	0.35083	0.377826	0.30022	0.273468	0.263378	0.181592	0.403823	0.233366	-0.0546564	0.154892	-0.149684
TCGA-AR-A24S-01A	0.433684	0.412898	0.452176	0.427152	0.234319	0.539899	0.366923	0.461921	0.488562	0.499999	0.389037	0.507669	0.441024	0.41882	0.519244	0.198261	0.5952	0.5748	0.475675	0.313198	0.245417	0.112753	0.356861	0.570664	0.451563	0.577776	0.495067	0.728778	0.485254	0.5567	0.279231	0.287078	0.431181	0.625908	0.406849	0.518327	0.396012	0.42811	0.406456	0.45915	0.326871	0.311504	0.335428	0.169072	0.392517	0.315089	-0.0722719	0.258951	-0.163851
TCGA-AR-A24T-01A	0.393374	0.416008	0.423961	0.356103	0.280638	0.573715	0.276717	0.45454	0.342646	0.482861	0.450193	0.480929	0.462002	0.397055	0.53823	0.228179	0.603095	0.466618	0.391297	0.367173	0.28569	0.177629	0.319932	0.550233	0.403697	0.506456	0.345017	0.685406	0.40797	0.564701	0.198788	0.256609	0.392588	0.624587	0.389238	0.483908	0.414456	0.377993	0.440218	0.480253	0.310965	0.328258	0.31224	0.179521	0.383374	0.220911	-0.101911	0.246087	-0.149167
TCGA-AR-A24U-01A	0.495106	0.42423	0.525548	0.432861	0.234953	0.533962	0.393969	0.4447	0.47768	0.508726	0.361202	0.552511	0.385522	0.375843	0.542037	0.210009	0.596628	0.536166	0.482263	0.32721	0.25032	0.139753	0.398907	0.597401	0.457059	0.618955	0.482613	0.721005	0.490769	0.52371	0.309516	0.313957	0.464825	0.656875	0.425516	0.57035	0.423692	0.447438	0.395497	0.430737	0.331289	0.333941	0.372598	0.19865	0.399566	0.367679	-0.0612782	0.295825	-0.166904
TCGA-AR-A24V-01A	0.429146	0.46196	0.481558	0.382192	0.271176	0.548677	0.319972	0.460459	0.38554	0.500743	0.408831	0.475222	0.450379	0.411558	0.51846	0.231445	0.58385	0.583737	0.460864	0.33701	0.291683	0.230533	0.334836	0.558537	0.414851	0.564197	0.405456	0.693907	0.462623	0.598217	0.236848	0.295372	0.404314	0.62586	0.420368	0.520659	0.429972	0.430469	0.408007	0.46866	0.318476	0.332002	0.33309	0.161426	0.361919	0.239376	-0.0751427	0.241649	-0.155662
TCGA-AR-A24W-01A	0.515327	0.442861	0.482811	0.364532	0.247874	0.569047	0.270668	0.439932	0.334855	0.513435	0.415665	0.536032	0.491074	0.433862	0.557035	0.264061	0.626414	0.341613	0.319057	0.359285	0.267804	0.173455	0.308174	0.561682	0.421775	0.528886	0.331966	0.687893	0.427912	0.552079	0.195196	0.29492	0.441353	0.635059	0.384837	0.496857	0.448125	0.419091	0.471403	0.448597	0.343115	0.310392	0.323181	0.203711	0.401135	0.166765	-0.0928575	0.262292	-0.116438
TCGA-AR-A24X-01A	0.420822	0.38297	0.431845	0.415233	0.268026	0.529727	0.258978	0.480318	0.432418	0.490433	0.385621	0.497312	0.474233	0.415341	0.499834	0.190563	0.57346	0.388551	0.324739	0.312719	0.221314	0.161883	0.281525	0.562163	0.434759	0.538959	0.43366	0.725938	0.519647	0.533721	0.162142	0.244584	0.409061	0.639668	0.38952	0.488767	0.405312	0.402768	0.403925	0.361037	0.303381	0.270722	0.288563	0.145257	0.382119	0.21965	-0.0620705	0.193276	-0.160675
TCGA-AR-A24Z-01A	0.331291	0.348288	0.389645	0.429912	0.183961	0.507605	0.239512	0.490597	0.506483	0.448505	0.363606	0.48545	0.467094	0.436446	0.492935	0.127736	0.59444	0.590515	0.418208	0.25772	0.264998	0.131529	0.293709	0.584619	0.434681	0.558723	0.518615	0.718175	0.48362	0.399506	0.155953	0.258722	0.416577	0.622993	0.430273	0.494192	0.354937	0.398445	0.337894	0.331275	0.311841	0.237933	0.274158	0.162552	0.379267	0.163975	-0.0299324	0.161471	-0.158169
TCGA-AR-A250-01A	0.380813	0.398872	0.490127	0.419155	0.234378	0.531762	0.292071	0.483199	0.479212	0.483346	0.431732	0.458803	0.439164	0.397171	0.526593	0.214351	0.584753	0.524136	0.431067	0.350101	0.263887	0.167309	0.321278	0.570704	0.449136	0.576322	0.485721	0.71151	0.485108	0.572322	0.21387	0.273663	0.401557	0.62044	0.410998	0.495569	0.41562	0.390365	0.37829	0.442246	0.285236	0.310925	0.32915	0.145996	0.402913	0.259286	-0.0580283	0.235852	-0.168963
TCGA-AR-A251-01A	0.460459	0.419144	0.505648	0.465615	0.242545	0.531394	0.332245	0.462806	0.555345	0.482969	0.373243	0.478766	0.340491	0.359208	0.481212	0.214023	0.599247	0.413202	0.369358	0.295994	0.201918	0.174492	0.301843	0.629623	0.43177	0.613972	0.559696	0.737691	0.511476	0.484639	0.231819	0.240113	0.395592	0.62525	0.409701	0.522337	0.425348	0.453256	0.414657	0.365973	0.312475	0.243845	0.321432	0.140762	0.3478	0.238719	0.041761	0.205881	-0.135054
TCGA-AR-A252-01A	0.428116	0.381676	0.507498	0.3893	0.224569	0.540557	0.391412	0.44591	0.413331	0.512927	0.354968	0.528015	0.442586	0.414806	0.555031	0.192058	0.629532	0.577041	0.527467	0.336182	0.270891	0.153569	0.405036	0.558952	0.452837	0.574024	0.413415	0.697208	0.412288	0.488016	0.281161	0.28809	0.437661	0.625576	0.372345	0.515465	0.410645	0.402455	0.427754	0.439865	0.328023	0.319152	0.385374	0.209255	0.415634	0.417193	-0.0810598	0.319229	-0.152291
TCGA-AR-A254-01A	0.422907	0.422274	0.482926	0.425872	0.20712	0.531751	0.352926	0.480384	0.505704	0.491844	0.431324	0.486902	0.43533	0.429046	0.527582	0.164608	0.596798	0.509567	0.451716	0.325311	0.261004	0.154126	0.347742	0.583765	0.434566	0.591888	0.5062	0.743485	0.541325	0.530839	0.273059	0.265206	0.412514	0.641383	0.422674	0.513425	0.395001	0.414268	0.405925	0.404546	0.288233	0.30185	0.328418	0.173986	0.399216	0.334956	-0.0519679	0.257113	-0.13961
TCGA-AR-A255-01A	0.403913	0.397865	0.482776	0.414762	0.253293	0.540525	0.313898	0.469185	0.445155	0.499874	0.388024	0.522883	0.487275	0.433184	0.500453	0.210333	0.596353	0.6318	0.492605	0.346043	0.248468	0.129222	0.332359	0.570193	0.439195	0.555022	0.448958	0.710294	0.473307	0.541999	0.22089	0.285416	0.426195	0.647913	0.402166	0.510702	0.428363	0.408377	0.408291	0.446511	0.308324	0.310507	0.322615	0.178667	0.399738	0.26999	-0.0792172	0.235391	-0.158223
TCGA-AR-A256-01A	0.440716	0.40777	0.442526	0.472864	0.262606	0.489851	0.270933	0.502384	0.587102	0.451962	0.433735	0.472699	0.33012	0.319478	0.464949	0.153811	0.574193	0.452604	0.3871	0.312858	0.254816	0.157703	0.313418	0.574311	0.435689	0.586743	0.596496	0.770452	0.587426	0.471233	0.216938	0.21653	0.384741	0.663976	0.439852	0.537515	0.391158	0.426991	0.372717	0.388226	0.297681	0.258311	0.284763	0.11569	0.347386	0.232729	0.010896	0.193559	-0.1381
TCGA-AR-A2LE-01A	0.379584	0.376053	0.470295	0.37818	0.238852	0.533884	0.221672	0.456004	0.357385	0.485756	0.409686	0.517361	0.453864	0.378815	0.500349	0.163229	0.566046	0.392654	0.326911	0.27956	0.204234	0.133874	0.260472	0.525616	0.436561	0.519696	0.359602	0.687116	0.459348	0.42277	0.112932	0.263882	0.433155	0.659313	0.389596	0.528239	0.402878	0.377888	0.388781	0.344487	0.307574	0.246555	0.287284	0.180456	0.403683	0.185331	-0.104975	0.198662	-0.15683
TCGA-AR-A2LH-01A	0.499712	0.439458	0.488957	0.384172	0.291755	0.515	0.409306	0.489981	0.429016	0.517735	0.421884	0.518785	0.414768	0.413379	0.506788	0.236164	0.540101	0.621707	0.528345	0.368095	0.321676	0.169353	0.386267	0.569322	0.451344	0.560173	0.445351	0.708181	0.492949	0.492113	0.285866	0.307986	0.438903	0.657248	0.431922	0.559708	0.461616	0.438623	0.369267	0.420862	0.320324	0.324118	0.366021	0.179447	0.417076	0.375262	-0.0916804	0.292261	-0.106289
TCGA-AR-A2LJ-01A	0.42893	0.407462	0.479645	0.312885	0.274654	0.482823	0.345389	0.506104	0.347648	0.49067	0.411707	0.534893	0.464455	0.450888	0.410984	0.273921	0.46815	0.446852	0.381789	0.338309	0.249967	0.091899	0.331395	0.529314	0.414	0.515245	0.36943	0.686401	0.516898	0.493009	0.218346	0.301114	0.434231	0.65152	0.395036	0.561132	0.455445	0.421839	0.321798	0.414189	0.287121	0.329547	0.324094	0.183341	0.377589	0.316884	-0.106698	0.241728	-0.137583
TCGA-AR-A2LK-01A	0.311967	0.359435	0.413854	0.444016	0.27755	0.505641	0.228354	0.500032	0.520535	0.466032	0.357096	0.467553	0.481379	0.436105	0.48498	0.190759	0.573959	0.328407	0.281013	0.288853	0.253249	0.0926505	0.286437	0.571857	0.431057	0.556097	0.538298	0.728663	0.504566	0.475038	0.140148	0.25184	0.41672	0.646331	0.412946	0.51873	0.401542	0.402349	0.367518	0.410233	0.307987	0.273788	0.266401	0.16917	0.391412	0.182383	-0.0415707	0.160075	-0.195826
TCGA-AR-A2LL-01A	0.329599	0.360707	0.442481	0.380877	0.253659	0.464563	0.239479	0.497186	0.426078	0.453126	0.329028	0.504358	0.487605	0.442934	0.45444	0.185293	0.550095	0.39274	0.315614	0.300629	0.227229	0.0626433	0.281282	0.550615	0.419198	0.539906	0.454959	0.712126	0.520927	0.423134	0.127603	0.27067	0.428501	0.647332	0.399097	0.542815	0.402808	0.401972	0.346881	0.384895	0.30433	0.264466	0.260578	0.181436	0.416011	0.198701	-0.0796341	0.131739	-0.176755
TCGA-AR-A2LM-01A	0.415996	0.408997	0.418902	0.390343	0.263659	0.577033	0.271539	0.437274	0.329076	0.489043	0.432986	0.481818	0.468998	0.417765	0.497689	0.23067	0.581506	0.384683	0.334677	0.36585	0.246763	0.169605	0.293135	0.527874	0.418515	0.484106	0.327605	0.6645	0.386608	0.575497	0.173107	0.24349	0.375819	0.590974	0.37647	0.477108	0.430871	0.380479	0.455448	0.410037	0.301311	0.315503	0.30385	0.158106	0.353024	0.214561	-0.105734	0.233807	-0.14784
TCGA-AR-A2LN-01A	0.52883	0.45956	0.460124	0.360155	0.296098	0.585592	0.348756	0.428245	0.273045	0.528733	0.451503	0.538509	0.464044	0.411458	0.527893	0.276205	0.568462	0.476482	0.41185	0.378856	0.280738	0.212572	0.341467	0.534145	0.412345	0.477078	0.267314	0.639208	0.365543	0.587817	0.255697	0.30017	0.435019	0.601451	0.377802	0.509745	0.469897	0.414645	0.440979	0.47772	0.326696	0.349391	0.34316	0.166738	0.369037	0.24767	-0.141138	0.291664	-0.130512
TCGA-AR-A2LO-01A	0.482358	0.393685	0.417473	0.396796	0.321159	0.556508	0.351617	0.486772	0.421048	0.500107	0.434516	0.492968	0.489741	0.446063	0.470788	0.253651	0.534743	0.4658	0.402071	0.374418	0.27634	0.145841	0.324973	0.534195	0.425484	0.505295	0.430106	0.705662	0.509331	0.52325	0.221835	0.251446	0.393183	0.621222	0.362591	0.508619	0.444171	0.420076	0.387392	0.442273	0.296475	0.314881	0.331634	0.150017	0.360613	0.306349	-0.0991711	0.252141	-0.118696
TCGA-AR-A2LQ-01A	0.474079	0.460253	0.495988	0.377398	0.308679	0.576561	0.327378	0.424224	0.32658	0.500416	0.455772	0.58411	0.411299	0.380447	0.547872	0.288002	0.573474	0.375876	0.340692	0.417571	0.296596	0.222106	0.337746	0.544729	0.427432	0.525499	0.312128	0.65676	0.403244	0.618765	0.217448	0.313129	0.446744	0.630578	0.410933	0.515646	0.474695	0.413262	0.462967	0.492574	0.328034	0.369395	0.337542	0.177298	0.390233	0.222226	-0.107107	0.299452	-0.118323
TCGA-AR-A2LR-01A	0.373293	0.404814	0.432596	0.459104	0.338809	0.574712	0.271463	0.498707	0.56438	0.428924	0.421089	0.469275	0.290089	0.333046	0.434077	0.241121	0.516428	0.377344	0.310609	0.359058	0.166596	0.22724	0.260512	0.576467	0.409504	0.558837	0.58634	0.758073	0.546076	0.576312	0.134684	0.213393	0.364708	0.611084	0.390596	0.486014	0.414081	0.438808	0.384959	0.420819	0.263336	0.277901	0.290273	0.0799432	0.356088	0.184771	-0.00452501	0.220653	-0.123184
TCGA-B6-A0I1-01A	0.291743	0.392828	0.493086	0.373869	0.305087	0.39289	0.1996	0.509113	0.484366	0.400582	0.333467	0.488093	0.331319	0.345088	0.420095	0.20905	0.51592	0.429298	0.318923	0.275227	0.237741	0.173056	0.222008	0.56249	0.410869	0.568419	0.514125	0.744255	0.618124	0.328513	0.0576544	0.222864	0.413661	0.671405	0.44438	0.576489	0.436255	0.45034	0.217831	0.253356	0.3126	0.213942	0.250414	0.153864	0.398926	0.128949	-0.00246176	0.082044	-0.109632
TCGA-B6-A0I5-01A	0.396729	0.377435	0.452222	0.312007	0.27451	0.463277	0.256763	0.509883	0.376665	0.470181	0.38098	0.493315	0.488292	0.483325	0.436169	0.237744	0.48052	0.369234	0.312477	0.318194	0.233513	0.0920946	0.277657	0.543964	0.397817	0.526898	0.389096	0.704267	0.552685	0.500896	0.152818	0.277916	0.404946	0.660387	0.412875	0.542096	0.446847	0.432796	0.309484	0.38072	0.289384	0.319682	0.28486	0.164286	0.411783	0.245437	-0.0741475	0.189346	-0.135652
TCGA-B6-A0I6-01A	0.417778	0.447818	0.484827	0.475096	0.35252	0.52767	0.23021	0.501333	0.568921	0.457898	0.448255	0.446068	0.333137	0.349226	0.446029	0.241215	0.542269	0.311092	0.271982	0.346437	0.248397	0.217714	0.252813	0.575814	0.414613	0.58304	0.584337	0.741694	0.535922	0.557602	0.133373	0.218455	0.359693	0.614017	0.428654	0.523512	0.443951	0.439293	0.375215	0.410184	0.306998	0.254564	0.294093	0.116403	0.344716	0.184835	0.0034359	0.176447	-0.117315
TCGA-B6-A0IA-01A	0.346974	0.366805	0.458583	0.336526	0.192827	0.422294	0.19981	0.516037	0.422421	0.443348	0.309922	0.496899	0.479495	0.463682	0.436403	0.176754	0.522368	0.390564	0.277406	0.252834	0.154748	0.0954838	0.229393	0.540699	0.424029	0.546832	0.465396	0.70937	0.465871	0.355762	0.0821842	0.278413	0.429772	0.690781	0.432547	0.5555	0.434738	0.437953	0.257885	0.272539	0.317042	0.21964	0.262953	0.178675	0.424193	0.139181	-0.00347493	0.10248	-0.147866
TCGA-B6-A0IC-01A	0.248768	0.302973	0.431542	0.390598	0.202849	0.438721	0.179017	0.487857	0.394723	0.399337	0.307552	0.484847	0.450556	0.404431	0.467107	0.146564	0.53616	0.320012	0.227692	0.234245	0.166965	0.124178	0.191914	0.528094	0.428494	0.527116	0.420189	0.69433	0.457335	0.215958	0.0627962	0.25581	0.418064	0.668831	0.376059	0.517625	0.392885	0.397951	0.325699	0.227696	0.331189	0.15826	0.196818	0.190498	0.425008	0.0848126	-0.0569842	0.0214249	-0.15085
TCGA-B6-A0IE-01A	0.265486	0.355171	0.424666	0.346231	0.281536	0.4781	0.180871	0.523648	0.450225	0.443975	0.35416	0.500712	0.487492	0.451122	0.420683	0.214182	0.535436	0.361157	0.272933	0.268988	0.217222	0.0691054	0.235195	0.580613	0.397377	0.544802	0.462966	0.721723	0.57392	0.413346	0.0475843	0.260494	0.41649	0.659167	0.401877	0.51339	0.402178	0.390569	0.297152	0.330013	0.274187	0.238269	0.25082	0.159712	0.406757	0.143856	-0.0648953	0.127652	-0.139789
TCGA-B6-A0IH-01A	0.382768	0.403099	0.410841	0.3455	0.296634	0.562587	0.330296	0.439259	0.288655	0.476794	0.412027	0.494188	0.413111	0.369807	0.493169	0.23573	0.574319	0.440672	0.388837	0.379509	0.261043	0.20005	0.3167	0.528732	0.414452	0.481807	0.287946	0.660327	0.382619	0.525331	0.198126	0.266633	0.392085	0.615354	0.376308	0.499711	0.420067	0.382063	0.432352	0.43488	0.334665	0.321571	0.334778	0.152783	0.380136	0.264926	-0.130104	0.245694	-0.151326
TCGA-B6-A0IJ-01A	0.447477	0.392947	0.480684	0.444301	0.342008	0.44082	0.394678	0.531546	0.581552	0.460504	0.432322	0.473804	0.30821	0.353244	0.448741	0.177004	0.509934	0.520616	0.485217	0.308621	0.243308	0.168709	0.343052	0.594067	0.439216	0.605195	0.601298	0.758528	0.597339	0.370068	0.262444	0.233474	0.389618	0.654392	0.413923	0.561987	0.417329	0.441839	0.289014	0.339126	0.303921	0.223947	0.350539	0.130097	0.369187	0.380218	-0.00616204	0.215165	-0.151461
TCGA-B6-A0IK-01A	0.38098	0.383111	0.480639	0.407145	0.249538	0.501279	0.257832	0.510823	0.506722	0.452565	0.395743	0.493511	0.388555	0.412482	0.489866	0.224202	0.576986	0.40633	0.335287	0.331825	0.248844	0.154197	0.292106	0.604529	0.453051	0.601867	0.508934	0.747105	0.526895	0.462441	0.16096	0.26827	0.417647	0.664562	0.445615	0.528469	0.459623	0.440216	0.344136	0.399792	0.300357	0.297348	0.297309	0.14227	0.407614	0.230312	-0.0470106	0.198882	-0.126358
TCGA-B6-A0IM-01A	0.347156	0.384574	0.415763	0.418167	0.261765	0.5596	0.236982	0.480171	0.459709	0.472838	0.39181	0.476797	0.494235	0.401952	0.484285	0.201859	0.573613	0.434998	0.334169	0.32789	0.247407	0.2161	0.284438	0.536872	0.427723	0.517832	0.457487	0.70903	0.45128	0.50433	0.139931	0.256596	0.385172	0.612319	0.39567	0.504245	0.403314	0.403575	0.379686	0.449053	0.316384	0.28608	0.280477	0.177941	0.379744	0.155069	-0.0804014	0.180482	-0.172619
TCGA-B6-A0IN-01A	0.397565	0.38963	0.505378	0.32908	0.24394	0.493131	0.308843	0.493766	0.393764	0.486561	0.374086	0.529293	0.400749	0.402478	0.455234	0.252455	0.544925	0.401401	0.366758	0.330312	0.253146	0.134574	0.333764	0.545067	0.412099	0.556554	0.394848	0.687852	0.478851	0.4891	0.197083	0.30413	0.444174	0.6722	0.420032	0.557475	0.431471	0.446635	0.340779	0.503989	0.308983	0.296288	0.340301	0.166028	0.412084	0.307043	-0.0880131	0.24566	-0.14316
TCGA-B6-A0IO-01A	0.338615	0.363184	0.468205	0.378373	0.214921	0.492099	0.232807	0.499252	0.432184	0.457357	0.367986	0.46323	0.455193	0.419118	0.470697	0.167517	0.574074	0.404104	0.313218	0.27139	0.231458	0.0420207	0.272219	0.579259	0.429922	0.562414	0.448503	0.716355	0.516361	0.368969	0.100819	0.249071	0.382425	0.649902	0.412644	0.547534	0.430077	0.410081	0.299851	0.360575	0.293512	0.247945	0.253625	0.177489	0.405831	0.183128	-0.0843333	0.143229	-0.170135
TCGA-B6-A0IP-01A	0.332188	0.351402	0.441154	0.382258	0.268844	0.48216	0.267292	0.492902	0.412849	0.47749	0.40751	0.489175	0.468763	0.434441	0.471606	0.206378	0.547244	0.40118	0.329387	0.310912	0.219736	0.0818005	0.278011	0.551932	0.429447	0.527206	0.431763	0.702849	0.470254	0.428186	0.12336	0.262165	0.403638	0.645156	0.386085	0.510408	0.431431	0.397751	0.337706	0.33493	0.305174	0.284524	0.274523	0.167489	0.388006	0.211227	-0.075905	0.172118	-0.140554
TCGA-B6-A0IQ-01A	0.347141	0.365728	0.484009	0.448591	0.332699	0.434861	0.246168	0.520033	0.57721	0.402377	0.417148	0.438344	0.276386	0.304971	0.400709	0.16862	0.49374	0.416117	0.340554	0.26683	0.194783	0.154127	0.231079	0.576963	0.41615	0.576825	0.600945	0.766908	0.625075	0.37456	0.105174	0.196783	0.345471	0.637779	0.405283	0.512925	0.400978	0.407331	0.266961	0.348408	0.282318	0.18339	0.246353	0.0796839	0.335615	0.222717	-0.0173631	0.142706	-0.133194
TCGA-B6-A0RE-01A	0.456146	0.409857	0.491663	0.435872	0.30891	0.510169	0.251439	0.477488	0.516362	0.474862	0.441518	0.459451	0.351687	0.368462	0.470384	0.179055	0.555761	0.393268	0.341536	0.331067	0.257359	0.157739	0.302935	0.582721	0.425626	0.594437	0.537013	0.755441	0.600204	0.487331	0.173088	0.241749	0.38246	0.647445	0.447916	0.544217	0.43913	0.451413	0.33364	0.357546	0.285211	0.279057	0.287843	0.120886	0.370137	0.202814	-0.0188015	0.21205	-0.113259
TCGA-B6-A0RG-01A	0.387856	0.388051	0.499274	0.394058	0.270896	0.521679	0.215858	0.495381	0.440965	0.472647	0.389126	0.473008	0.568915	0.540877	0.46329	0.202883	0.544728	0.424096	0.310591	0.298575	0.266112	0.1081	0.257577	0.570011	0.432127	0.552399	0.450858	0.709683	0.483816	0.492289	0.105994	0.29462	0.439539	0.654552	0.424506	0.49422	0.442205	0.406045	0.346607	0.399482	0.300954	0.283851	0.249052	0.205232	0.405387	0.119631	-0.0473747	0.140763	-0.10385
TCGA-B6-A0RH-01A	0.373997	0.413146	0.484396	0.337685	0.238495	0.473285	0.260377	0.512558	0.427715	0.481018	0.374561	0.506649	0.441551	0.443431	0.435987	0.237177	0.511022	0.652975	0.480226	0.309243	0.200722	0.109793	0.306793	0.565871	0.417884	0.562907	0.450105	0.715322	0.512952	0.534736	0.152053	0.275252	0.423056	0.659919	0.449253	0.533551	0.439162	0.439115	0.331746	0.417067	0.292553	0.306423	0.293399	0.171365	0.425935	0.206069	-0.0543809	0.186852	-0.129689
TCGA-B6-A0RI-01A	0.399038	0.418223	0.500552	0.430244	0.262624	0.548727	0.23305	0.480401	0.470745	0.504306	0.404128	0.483868	0.542502	0.513476	0.478369	0.216387	0.550888	0.408225	0.323389	0.344186	0.276268	0.151745	0.289304	0.558999	0.433534	0.563194	0.475998	0.703804	0.446756	0.57015	0.167505	0.268979	0.400228	0.614129	0.443146	0.499399	0.443459	0.408006	0.385661	0.408092	0.289841	0.317248	0.268891	0.175312	0.391064	0.170752	-0.0476395	0.187593	-0.123042
TCGA-B6-A0RL-01A	0.27217	0.324046	0.418284	0.398705	0.256893	0.435797	0.144156	0.537904	0.522367	0.371405	0.315678	0.427957	0.435447	0.409821	0.410969	0.126699	0.510087	0.462257	0.28975	0.220208	0.170625	0.0117047	0.166923	0.55113	0.403541	0.527451	0.544717	0.727474	0.509795	0.13834	0.0464886	0.236112	0.371651	0.640714	0.391204	0.517555	0.39136	0.394297	0.245796	0.183612	0.294241	0.0953273	0.201767	0.143294	0.378741	0.0614135	-0.0240224	-0.00562558	-0.132147
TCGA-B6-A0RN-01A	0.336223	0.372061	0.413568	0.325958	0.242623	0.511425	0.189429	0.472009	0.317171	0.454781	0.359555	0.474351	0.430752	0.382731	0.461619	0.204818	0.553933	0.336456	0.265879	0.310125	0.211022	0.124033	0.239881	0.531948	0.404367	0.492695	0.330133	0.684659	0.461277	0.533128	0.109828	0.244888	0.389971	0.653178	0.389902	0.474119	0.404289	0.379246	0.375927	0.355923	0.302138	0.269051	0.257703	0.152951	0.365926	0.153862	-0.0958192	0.161565	-0.158467
TCGA-B6-A0RO-01A	0.286979	0.335532	0.460295	0.319429	0.21892	0.467158	0.173727	0.485115	0.348351	0.435629	0.396991	0.51181	0.434676	0.423219	0.48624	0.167974	0.593951	0.429477	0.325452	0.273243	0.160061	0.0508456	0.259998	0.564711	0.427248	0.536497	0.359557	0.69223	0.460296	0.357733	0.0847697	0.287447	0.437878	0.680287	0.412426	0.523474	0.427776	0.41007	0.300087	0.327681	0.314696	0.254518	0.238118	0.21163	0.423832	0.138156	-0.0717386	0.129158	-0.13273
TCGA-B6-A0RP-01A	0.418186	0.395512	0.45334	0.350971	0.281581	0.537609	0.278627	0.465304	0.322594	0.49595	0.40667	0.48449	0.449813	0.397923	0.477516	0.208119	0.55836	0.462236	0.370422	0.313847	0.269608	0.11898	0.301673	0.54395	0.403603	0.505665	0.33761	0.669058	0.427551	0.525538	0.185525	0.252917	0.394637	0.628596	0.390979	0.493454	0.427149	0.398849	0.380702	0.415826	0.317964	0.296161	0.28034	0.167068	0.374909	0.236066	-0.112212	0.21659	-0.152934
TCGA-B6-A0RQ-01A	0.355952	0.388514	0.444833	0.331157	0.325083	0.524035	0.223269	0.464765	0.294799	0.465408	0.44546	0.522455	0.501473	0.465265	0.508983	0.266764	0.571417	0.38703	0.284367	0.372477	0.250924	0.165312	0.259403	0.545018	0.424017	0.507224	0.293752	0.68613	0.464921	0.435607	0.0876343	0.297602	0.431599	0.637767	0.384776	0.500731	0.456403	0.386433	0.395261	0.420481	0.329478	0.298615	0.272652	0.183164	0.407239	0.132996	-0.118894	0.178175	-0.0994836
TCGA-B6-A0RS-01A	0.494859	0.425319	0.508414	0.381523	0.285756	0.484188	0.338141	0.498997	0.471128	0.482635	0.420095	0.52179	0.375705	0.38388	0.472818	0.211808	0.538265	0.439639	0.40641	0.307462	0.27944	0.0727469	0.323876	0.57881	0.444541	0.595423	0.492219	0.731482	0.539253	0.493506	0.254111	0.275125	0.431505	0.660509	0.426822	0.538076	0.456677	0.437041	0.321744	0.391055	0.304083	0.308351	0.325682	0.162508	0.403891	0.300063	-0.0648496	0.228092	-0.129073
TCGA-B6-A0RU-01A	0.371419	0.429063	0.500517	0.438649	0.296319	0.505542	0.241558	0.507241	0.578129	0.446056	0.424889	0.509563	0.347391	0.377765	0.484422	0.249739	0.55075	0.36451	0.299779	0.360041	0.256961	0.220909	0.270469	0.571916	0.428536	0.588872	0.603038	0.76426	0.534696	0.516101	0.120588	0.246072	0.423949	0.651904	0.435077	0.519129	0.427433	0.467666	0.384607	0.42669	0.308815	0.270376	0.280508	0.134462	0.40935	0.176184	0.0114736	0.219045	-0.105954
TCGA-B6-A0RV-01A	0.405426	0.394502	0.446336	0.372567	0.263134	0.516636	0.297482	0.49576	0.425155	0.478409	0.434576	0.491179	0.530363	0.480847	0.50453	0.208935	0.563292	0.533508	0.413648	0.32274	0.248255	0.0960313	0.294584	0.571844	0.436154	0.547494	0.446591	0.720189	0.485451	0.429118	0.182016	0.281991	0.414409	0.636508	0.402705	0.515286	0.435469	0.427588	0.373389	0.367925	0.30921	0.280209	0.319671	0.16214	0.376568	0.241869	-0.0686491	0.206011	-0.102419
TCGA-B6-A0WT-01A	0.322383	0.354567	0.465015	0.408088	0.253781	0.550462	0.240598	0.488503	0.427228	0.470681	0.38074	0.472019	0.508364	0.49309	0.500364	0.200725	0.58453	0.419583	0.324866	0.32623	0.238952	0.200739	0.273918	0.559382	0.418982	0.529617	0.446055	0.707919	0.43032	0.546943	0.129537	0.244609	0.389213	0.616627	0.38428	0.452703	0.408889	0.397984	0.400693	0.395463	0.295407	0.312133	0.257999	0.179438	0.376416	0.16807	-0.0512955	0.178571	-0.126412
TCGA-B6-A0WV-01A	0.294936	0.359035	0.501833	0.433953	0.227131	0.489577	0.141894	0.496559	0.507613	0.462107	0.364264	0.494356	0.505064	0.469112	0.463152	0.171076	0.586823	0.387765	0.28486	0.282985	0.20878	0.0882483	0.22431	0.584355	0.444576	0.583458	0.525395	0.732516	0.49321	0.393208	0.0506318	0.264077	0.429322	0.649831	0.425524	0.499406	0.409624	0.416524	0.339245	0.310428	0.315877	0.222739	0.219602	0.210992	0.417634	0.0739317	-0.0277476	0.0831524	-0.144028
TCGA-B6-A0WW-01A	0.341046	0.378332	0.459506	0.385708	0.263359	0.512799	0.2381	0.485569	0.438661	0.456583	0.363289	0.48754	0.450455	0.401499	0.471439	0.200047	0.570091	0.532499	0.402218	0.288055	0.234561	0.117378	0.289587	0.561323	0.439057	0.547715	0.441595	0.702082	0.457463	0.479604	0.137274	0.258599	0.407079	0.663236	0.407338	0.497557	0.409713	0.407897	0.360426	0.43067	0.320981	0.271574	0.263842	0.173701	0.417762	0.174375	-0.0557128	0.177149	-0.135706
TCGA-B6-A0WX-01A	0.391528	0.395959	0.425507	0.384349	0.358889	0.523607	0.301099	0.481079	0.43554	0.467173	0.453992	0.458703	0.327952	0.327018	0.451994	0.257097	0.529805	0.454288	0.366531	0.378479	0.274855	0.177524	0.30684	0.548682	0.393505	0.518231	0.450406	0.711878	0.491249	0.582148	0.183914	0.22603	0.370493	0.62499	0.401404	0.516952	0.421471	0.401905	0.391688	0.415482	0.293455	0.322225	0.306529	0.141887	0.361234	0.286792	-0.0579158	0.228367	-0.146905
TCGA-B6-A0WY-01A	0.395807	0.401403	0.455836	0.357436	0.338479	0.532608	0.311493	0.482998	0.369704	0.488424	0.439591	0.492507	0.491871	0.459841	0.48451	0.250069	0.546436	0.600412	0.450676	0.380102	0.275058	0.20113	0.301992	0.56793	0.438193	0.555456	0.381355	0.705436	0.506246	0.534113	0.173105	0.276443	0.397537	0.641034	0.412464	0.524194	0.480121	0.432881	0.384998	0.450657	0.302663	0.330042	0.315017	0.165241	0.386306	0.242409	-0.0973941	0.220103	-0.118528
TCGA-B6-A0WZ-01A	0.335322	0.383514	0.496968	0.350799	0.200565	0.465039	0.18897	0.495419	0.407967	0.471294	0.387454	0.501374	0.530946	0.503566	0.448545	0.188807	0.52923	0.487131	0.346119	0.295288	0.217843	0.147059	0.257584	0.549463	0.429312	0.549418	0.423233	0.69373	0.430731	0.450706	0.102982	0.275957	0.416987	0.668878	0.436256	0.493122	0.440201	0.404076	0.330293	0.387556	0.304816	0.276052	0.242926	0.176064	0.410201	0.125381	-0.0550271	0.148272	-0.126871
TCGA-B6-A0X0-01A	0.344593	0.346825	0.463313	0.372723	0.282864	0.464973	0.212099	0.503958	0.398442	0.459764	0.422591	0.481109	0.473273	0.437642	0.469093	0.170714	0.52337	0.375668	0.272791	0.300649	0.22137	0.115949	0.225849	0.548623	0.423006	0.534856	0.422474	0.713405	0.559672	0.379941	0.0854861	0.25103	0.406355	0.655521	0.399072	0.492749	0.418843	0.393016	0.320561	0.274789	0.301021	0.246943	0.254985	0.161275	0.377203	0.153827	-0.0754729	0.133476	-0.133631
TCGA-B6-A0X1-01A	0.41557	0.342152	0.430601	0.448505	0.240115	0.430119	0.384007	0.50022	0.57906	0.470627	0.380679	0.486977	0.300689	0.332264	0.425273	0.134391	0.558713	0.656023	0.542817	0.2822	0.221354	0.157753	0.32559	0.590642	0.439419	0.609427	0.590707	0.755873	0.544109	0.323913	0.217076	0.262013	0.386467	0.641665	0.415503	0.601722	0.429059	0.451347	0.270806	0.259299	0.326853	0.202751	0.324246	0.155533	0.395305	0.317076	0.0159745	0.162506	-0.138662
TCGA-B6-A0X4-01A	0.292735	0.401728	0.422439	0.320365	0.216091	0.461144	0.156039	0.479113	0.326897	0.411103	0.319005	0.479913	0.452589	0.407019	0.467384	0.186281	0.587443	0.380163	0.257336	0.258547	0.131382	0.179587	0.194531	0.57173	0.409402	0.546069	0.344806	0.694493	0.450359	0.305409	0.0316055	0.237779	0.405508	0.668319	0.43432	0.504206	0.415075	0.429204	0.29898	0.311177	0.327507	0.21316	0.226706	0.175632	0.396848	0.076208	-0.0342096	0.0816661	-0.1467
TCGA-B6-A0X5-01A	0.258251	0.343585	0.464979	0.398881	0.188076	0.388057	0.17344	0.519069	0.516264	0.439172	0.33455	0.460592	0.473996	0.433992	0.461796	0.142618	0.525733	0.336229	0.257158	0.242982	0.197443	0.118637	0.243946	0.544667	0.423481	0.575809	0.556704	0.728276	0.481229	0.365603	0.0425958	0.256985	0.445145	0.675894	0.423855	0.513509	0.408674	0.412145	0.274669	0.367934	0.314736	0.230558	0.236993	0.201972	0.405226	0.103023	-0.0180063	0.0847019	-0.108015
TCGA-B6-A1KF-01A	0.304908	0.40078	0.472133	0.42687	0.377881	0.482794	0.159538	0.483495	0.542179	0.425659	0.453478	0.459919	0.337676	0.335665	0.457586	0.181782	0.577806	0.228393	0.194562	0.302095	0.202928	0.282443	0.236595	0.561256	0.412851	0.56959	0.550198	0.744045	0.525869	0.427282	0.0519009	0.226389	0.37862	0.647053	0.454544	0.53227	0.395611	0.407426	0.328244	0.40044	0.295307	0.226796	0.254012	0.142241	0.378431	0.0903995	0.0253176	0.139385	-0.134053
TCGA-B6-A1KI-01A	0.321199	0.370622	0.456277	0.346967	0.291708	0.527573	0.241413	0.475463	0.3151	0.454439	0.469976	0.540059	0.473428	0.417208	0.523743	0.255364	0.571326	0.376339	0.282924	0.30817	0.260898	0.251982	0.281736	0.55392	0.415636	0.528406	0.329778	0.677738	0.437961	0.477765	0.0978069	0.318779	0.465185	0.659588	0.401333	0.534436	0.419848	0.395218	0.382631	0.452442	0.33593	0.310764	0.271339	0.203819	0.411243	0.13292	-0.124578	0.195348	-0.152296
TCGA-B6-A1KN-01A	0.386978	0.37539	0.451169	0.41232	0.238992	0.511328	0.250158	0.512242	0.515365	0.459629	0.380606	0.47094	0.41901	0.39813	0.497837	0.178536	0.577142	0.571351	0.42625	0.302936	0.200811	0.144867	0.30039	0.597182	0.435392	0.559208	0.520998	0.73842	0.504231	0.45651	0.183722	0.249596	0.388575	0.632562	0.410642	0.471877	0.408458	0.411075	0.351599	0.394792	0.309951	0.266312	0.292879	0.134699	0.386226	0.200249	-0.0476284	0.181117	-0.148342
TCGA-B6-A2IU-01A	0.346269	0.363175	0.431322	0.383083	0.269526	0.478698	0.19328	0.491443	0.410754	0.44663	0.338176	0.504054	0.498794	0.44863	0.430488	0.22081	0.527602	0.386311	0.274822	0.284028	0.204794	0.13171	0.241446	0.526115	0.41226	0.497738	0.443434	0.685487	0.4536	0.382863	0.0815714	0.251237	0.418774	0.651833	0.393272	0.494918	0.445079	0.404997	0.320992	0.36744	0.3292	0.249846	0.250843	0.197617	0.408857	0.110864	-0.0684581	0.136901	-0.121857
TCGA-B6-A400-01A	0.482401	0.419459	0.499445	0.46339	0.34477	0.574743	0.326841	0.510253	0.542857	0.469158	0.477613	0.459761	0.322973	0.356471	0.412732	0.252314	0.486953	0.516523	0.422125	0.355303	0.240493	0.19903	0.306135	0.577403	0.417196	0.574426	0.555002	0.746075	0.604513	0.557678	0.234973	0.239903	0.370829	0.62699	0.409596	0.534287	0.443621	0.469382	0.31776	0.457871	0.275035	0.308881	0.317428	0.0976148	0.351472	0.280638	-0.0337951	0.23107	-0.110406
TCGA-B6-A401-01A	0.46895	0.431276	0.497218	0.341023	0.307656	0.472678	0.312597	0.498006	0.36232	0.486035	0.402483	0.495023	0.50538	0.494954	0.411651	0.23838	0.490856	0.437091	0.362065	0.348527	0.260901	0.105232	0.30757	0.551496	0.399704	0.524619	0.382292	0.686941	0.50417	0.527433	0.186683	0.290969	0.399309	0.640296	0.427579	0.54891	0.45423	0.447193	0.317091	0.410676	0.28874	0.337198	0.299899	0.169343	0.375456	0.257532	-0.118706	0.224338	-0.126237
TCGA-B6-A402-01A	0.315846	0.375757	0.466322	0.397754	0.292589	0.462351	0.208265	0.499553	0.50937	0.413963	0.416962	0.443884	0.327693	0.328703	0.422311	0.242706	0.506903	0.369667	0.281954	0.293252	0.157608	0.16403	0.228063	0.57774	0.383185	0.560112	0.527315	0.750989	0.602545	0.403831	0.0969701	0.191196	0.360829	0.638719	0.433496	0.533491	0.384047	0.407081	0.295176	0.311525	0.277176	0.220368	0.227757	0.0921966	0.339791	0.153136	-0.00746123	0.133798	-0.108806
TCGA-B6-A408-01A	0.393409	0.379694	0.458727	0.322281	0.281995	0.493384	0.31949	0.521342	0.352566	0.485077	0.361708	0.447645	0.401037	0.383443	0.399451	0.214042	0.505414	0.618858	0.483276	0.298866	0.23296	0.0663231	0.296543	0.551967	0.423317	0.5088	0.363206	0.678449	0.458094	0.474805	0.202663	0.26886	0.395737	0.636052	0.385594	0.505771	0.440522	0.419108	0.306099	0.414584	0.301419	0.277122	0.317709	0.162663	0.390746	0.284785	-0.0854793	0.176725	-0.141298
TCGA-B6-A409-01A	0.377369	0.375907	0.484076	0.348093	0.333533	0.462557	0.285843	0.491828	0.457819	0.44735	0.414682	0.492147	0.352128	0.356169	0.426503	0.241138	0.508195	0.446106	0.361759	0.335502	0.251052	0.122277	0.280128	0.581782	0.398152	0.554062	0.471948	0.737338	0.587261	0.435227	0.163546	0.245729	0.386107	0.66321	0.434043	0.54416	0.428938	0.446763	0.288958	0.349414	0.291011	0.283469	0.281117	0.140019	0.373188	0.227441	-0.0352399	0.189712	-0.141185
TCGA-B6-A40B-01A	0.476226	0.414311	0.447601	0.347545	0.267224	0.493008	0.267455	0.491292	0.397043	0.482457	0.409531	0.479565	0.500977	0.470215	0.457217	0.252554	0.487091	0.351977	0.309456	0.314793	0.217422	0.0969459	0.289555	0.559583	0.411245	0.512949	0.404125	0.696913	0.528763	0.531159	0.17761	0.290256	0.414425	0.656444	0.425343	0.559921	0.458879	0.438956	0.329623	0.423523	0.286338	0.328281	0.295715	0.136396	0.38117	0.205856	-0.0846634	0.1993	-0.107361
TCGA-B6-A40C-01A	0.350299	0.369405	0.422084	0.383992	0.281515	0.477629	0.271052	0.49941	0.43797	0.452076	0.380674	0.511791	0.414435	0.404037	0.39537	0.266065	0.482486	0.450012	0.346171	0.327912	0.218946	0.0983164	0.255219	0.542302	0.398949	0.503871	0.458503	0.690573	0.51912	0.524022	0.145392	0.271102	0.413064	0.644052	0.39464	0.505933	0.426037	0.402339	0.312211	0.438222	0.286558	0.298359	0.264475	0.151725	0.354944	0.203792	-0.0775254	0.161975	-0.141432
TCGA-BH-A0AU-01A	0.333634	0.37079	0.492436	0.416341	0.21885	0.493326	0.260795	0.466435	0.449314	0.474748	0.358695	0.511198	0.509035	0.444427	0.486627	0.20995	0.570631	0.488295	0.382026	0.326409	0.255395	0.132888	0.294549	0.573133	0.452025	0.567288	0.454896	0.699464	0.50984	0.508577	0.150471	0.269024	0.417679	0.629965	0.397547	0.505696	0.408836	0.424213	0.371319	0.360013	0.319198	0.280143	0.277951	0.205201	0.42775	0.227873	-0.0732361	0.184113	-0.146577
TCGA-BH-A0AV-01A	0.450769	0.480172	0.444029	0.464306	0.324382	0.58404	0.305176	0.471881	0.532789	0.478911	0.472176	0.46439	0.342295	0.351269	0.46432	0.247873	0.580397	0.408916	0.366149	0.377376	0.221062	0.217303	0.326908	0.578463	0.430419	0.572295	0.54795	0.73317	0.485856	0.618434	0.235957	0.231073	0.358355	0.599985	0.437399	0.51285	0.425086	0.439962	0.442376	0.421856	0.314304	0.328456	0.331328	0.1087	0.348262	0.239887	-0.042514	0.27635	-0.130577
TCGA-BH-A0AW-01A	0.384714	0.373025	0.496316	0.35924	0.234353	0.475415	0.359915	0.497496	0.444331	0.470958	0.375479	0.512444	0.358843	0.389149	0.464432	0.210716	0.555192	0.488985	0.445153	0.317423	0.280185	0.0936862	0.365185	0.545341	0.443409	0.590783	0.464294	0.724035	0.479977	0.496541	0.239838	0.337058	0.45396	0.679919	0.403199	0.561227	0.433186	0.42176	0.315133	0.434739	0.306056	0.334153	0.362749	0.194344	0.424252	0.385175	-0.0483169	0.25901	-0.0936121
TCGA-BH-A0AY-01A	0.419799	0.422867	0.468659	0.374334	0.234343	0.52057	0.317542	0.500428	0.415745	0.481933	0.396068	0.542056	0.439996	0.417014	0.475475	0.267381	0.540316	0.457658	0.392358	0.334483	0.232948	0.145589	0.334226	0.55875	0.429213	0.554991	0.43856	0.712317	0.485335	0.553911	0.207384	0.303614	0.448859	0.665935	0.431251	0.528866	0.433077	0.424989	0.371983	0.462814	0.299689	0.312306	0.314327	0.182936	0.407658	0.277322	-0.0880409	0.243845	-0.163611
TCGA-BH-A0AZ-01A	0.413682	0.414046	0.473952	0.369157	0.323747	0.573085	0.295008	0.461409	0.348429	0.485373	0.499241	0.522493	0.464911	0.431629	0.504795	0.265059	0.576925	0.455259	0.38345	0.371633	0.263019	0.20825	0.336746	0.537164	0.402005	0.516416	0.349731	0.67679	0.413004	0.623388	0.193419	0.304728	0.423867	0.637188	0.41571	0.523749	0.442097	0.414975	0.427758	0.483984	0.322044	0.400249	0.321005	0.196175	0.402722	0.233529	-0.10485	0.282302	-0.145225
TCGA-BH-A0B0-01A	0.407561	0.42403	0.495551	0.337709	0.229182	0.52166	0.33262	0.474659	0.345575	0.499555	0.41676	0.555545	0.444591	0.427379	0.478741	0.262641	0.534676	0.594819	0.471506	0.345902	0.262334	0.145599	0.340501	0.543135	0.439449	0.533278	0.347277	0.68042	0.418355	0.548482	0.214138	0.299075	0.459153	0.660257	0.420621	0.534964	0.445092	0.428777	0.387865	0.454022	0.321146	0.335168	0.330918	0.194141	0.417341	0.302826	-0.109484	0.280238	-0.135354
TCGA-BH-A0B1-01A	0.372948	0.399089	0.452681	0.398851	0.244609	0.515228	0.24531	0.490537	0.44316	0.474621	0.3748	0.500768	0.474796	0.436485	0.512914	0.20175	0.603765	0.542295	0.410615	0.295541	0.214852	0.14012	0.308129	0.5742	0.440423	0.558227	0.473241	0.706066	0.459653	0.498406	0.164404	0.280972	0.427285	0.6457	0.419437	0.487246	0.418306	0.409533	0.382543	0.421953	0.311385	0.302802	0.28917	0.178502	0.418206	0.182546	-0.0619152	0.193948	-0.105286
TCGA-BH-A0B3-01A	0.436153	0.454835	0.489455	0.446763	0.294931	0.503532	0.356909	0.505324	0.553054	0.494115	0.407279	0.467902	0.342104	0.367526	0.442285	0.233893	0.53605	0.593452	0.505438	0.349619	0.275947	0.15138	0.350585	0.60019	0.455859	0.614309	0.578849	0.74964	0.54961	0.53376	0.242424	0.253646	0.397734	0.627986	0.458549	0.555926	0.445161	0.439808	0.337143	0.409437	0.30709	0.301798	0.326095	0.15369	0.388282	0.32662	-0.0107114	0.222651	-0.111527
TCGA-BH-A0B6-01A	0.396807	0.382321	0.425353	0.31697	0.256339	0.468336	0.38725	0.47285	0.334293	0.486625	0.37583	0.485586	0.382957	0.392824	0.474449	0.214054	0.530073	0.644121	0.55407	0.329341	0.255584	0.173232	0.376547	0.549241	0.451268	0.537313	0.338983	0.67887	0.455651	0.472965	0.253918	0.290916	0.413042	0.652448	0.40077	0.547157	0.430139	0.424946	0.305683	0.407262	0.321421	0.310072	0.355617	0.159673	0.384269	0.434617	-0.119298	0.260741	-0.124364
TCGA-BH-A0B7-01A	0.474265	0.412948	0.48058	0.404957	0.269901	0.546943	0.357283	0.455986	0.440158	0.511217	0.451617	0.545389	0.402694	0.408841	0.530323	0.237896	0.567637	0.479086	0.433877	0.347443	0.290229	0.157638	0.377272	0.555481	0.452563	0.570922	0.429777	0.701746	0.441269	0.54038	0.259418	0.305632	0.450084	0.655767	0.428393	0.54541	0.43213	0.428631	0.391997	0.440687	0.311738	0.355464	0.363223	0.186969	0.393573	0.327211	-0.0707273	0.304884	-0.131737
TCGA-BH-A0B8-01A	0.321882	0.361705	0.462281	0.38802	0.25427	0.483827	0.230991	0.484015	0.417307	0.44332	0.372331	0.499692	0.473646	0.444548	0.483878	0.227152	0.541078	0.426705	0.332297	0.299752	0.208742	0.173061	0.258898	0.576546	0.412848	0.542873	0.445119	0.71889	0.538159	0.449368	0.11657	0.284812	0.433271	0.6551	0.399104	0.51916	0.40313	0.418047	0.340521	0.425975	0.3151	0.263089	0.265493	0.167833	0.400232	0.144125	-0.0884934	0.145049	-0.0911969
TCGA-BH-A0B9-01A	0.351937	0.358686	0.451907	0.420897	0.312641	0.424414	0.320557	0.535705	0.537906	0.442345	0.392178	0.442419	0.292622	0.315673	0.439004	0.153983	0.509576	0.522276	0.439944	0.283264	0.230637	0.0830117	0.299633	0.588095	0.435625	0.594371	0.581935	0.773088	0.613457	0.336354	0.19446	0.206731	0.363691	0.651724	0.41355	0.518475	0.396311	0.419666	0.262148	0.238805	0.290541	0.202435	0.292863	0.123293	0.354101	0.362344	-0.0341246	0.171491	-0.125069
TCGA-BH-A0BA-01A	0.376802	0.386412	0.510781	0.376778	0.256796	0.530749	0.264577	0.465795	0.421222	0.454817	0.417264	0.539244	0.463663	0.424035	0.553814	0.229678	0.595123	0.37562	0.318925	0.330092	0.241208	0.135834	0.292841	0.552987	0.435858	0.557131	0.425124	0.681646	0.434013	0.469266	0.137058	0.322123	0.472864	0.654806	0.408862	0.527821	0.43119	0.395389	0.386033	0.416812	0.318541	0.27871	0.300088	0.21863	0.41287	0.20918	-0.0661072	0.22132	-0.135398
TCGA-BH-A0BC-01A	0.382334	0.40361	0.444731	0.385277	0.259023	0.523705	0.333673	0.510951	0.436623	0.484219	0.420912	0.508469	0.488623	0.444152	0.501147	0.229738	0.555859	0.545982	0.442508	0.338747	0.257376	0.164802	0.350117	0.546771	0.432554	0.546864	0.46433	0.718535	0.481107	0.511044	0.220266	0.28829	0.422152	0.650443	0.412852	0.552969	0.433286	0.426622	0.373642	0.443802	0.315694	0.340851	0.323412	0.177743	0.413413	0.301133	-0.0608133	0.252507	-0.118236
TCGA-BH-A0BD-01A	0.431703	0.400232	0.476792	0.426818	0.234885	0.515178	0.333925	0.482111	0.492528	0.504134	0.441985	0.527113	0.511793	0.48819	0.478222	0.235247	0.562394	0.582311	0.468331	0.338018	0.239027	0.16723	0.340294	0.55686	0.429482	0.566157	0.509097	0.718832	0.497785	0.525993	0.219657	0.292569	0.444161	0.630459	0.407395	0.545526	0.431669	0.440347	0.367121	0.463423	0.316665	0.352311	0.319467	0.175561	0.402994	0.282713	-0.0486796	0.244174	-0.119314
TCGA-BH-A0BF-01A	0.457285	0.407531	0.472944	0.401331	0.233467	0.518748	0.414915	0.483388	0.428912	0.510537	0.38759	0.492807	0.416598	0.386638	0.472738	0.21362	0.550563	0.654234	0.559485	0.354575	0.279757	0.135021	0.382202	0.572251	0.439231	0.557106	0.439545	0.706755	0.49343	0.576822	0.295594	0.266084	0.389084	0.62625	0.389759	0.521287	0.438727	0.430463	0.385047	0.417645	0.306376	0.336199	0.350924	0.145387	0.37713	0.408208	-0.102113	0.265626	-0.168258
TCGA-BH-A0BG-01A	0.443181	0.387277	0.477686	0.415486	0.325995	0.500956	0.381203	0.485534	0.465981	0.488379	0.440301	0.479527	0.327963	0.329173	0.471979	0.220384	0.551394	0.622164	0.52711	0.331978	0.247644	0.142637	0.357138	0.561719	0.426597	0.560117	0.469521	0.735732	0.526083	0.475586	0.246379	0.239275	0.404885	0.641535	0.409525	0.550608	0.41619	0.410628	0.368463	0.348786	0.312407	0.289426	0.347148	0.134697	0.371327	0.375054	-0.0559785	0.227223	-0.133076
TCGA-BH-A0BJ-01A	0.374112	0.38585	0.452232	0.370129	0.244923	0.540512	0.270882	0.474378	0.35862	0.490913	0.421105	0.519226	0.478265	0.425217	0.495781	0.229587	0.577956	0.408682	0.344748	0.346014	0.264053	0.196052	0.302577	0.550086	0.422259	0.527524	0.375009	0.685946	0.422158	0.529826	0.16986	0.272481	0.421765	0.667268	0.403847	0.528798	0.421035	0.409682	0.376591	0.414806	0.327726	0.31601	0.295622	0.166114	0.394105	0.238202	-0.0950885	0.228648	-0.158146
TCGA-BH-A0BL-01A	0.478323	0.457954	0.483745	0.453435	0.324613	0.582942	0.424774	0.452873	0.510504	0.505537	0.44144	0.514367	0.346745	0.368691	0.48797	0.271857	0.575927	0.546989	0.484314	0.393278	0.289065	0.207322	0.377713	0.580546	0.423097	0.57955	0.511859	0.73022	0.470981	0.610236	0.281574	0.275941	0.426564	0.622695	0.435871	0.529351	0.433288	0.445629	0.431183	0.496162	0.318389	0.350318	0.372898	0.159128	0.378696	0.359803	-0.0517251	0.300357	-0.135446
TCGA-BH-A0BM-01A	0.419353	0.412544	0.474247	0.289873	0.260425	0.536483	0.260027	0.464383	0.269279	0.473741	0.432286	0.570391	0.421337	0.396772	0.511283	0.268011	0.562908	0.392014	0.32051	0.326601	0.262299	0.174339	0.29637	0.536886	0.413778	0.510298	0.277722	0.672906	0.431485	0.52171	0.139962	0.316345	0.475516	0.672473	0.399606	0.519319	0.451154	0.420353	0.385609	0.413906	0.324667	0.313953	0.2944	0.187681	0.409384	0.196293	-0.123699	0.252964	-0.109374
TCGA-BH-A0BO-01A	0.610304	0.4829	0.501756	0.357841	0.284394	0.593442	0.406763	0.432264	0.307385	0.536779	0.44337	0.548119	0.492147	0.439506	0.580562	0.272609	0.565843	0.424256	0.41449	0.370063	0.276348	0.190675	0.370686	0.569259	0.4334	0.550615	0.291189	0.677539	0.488248	0.612651	0.344149	0.333649	0.452411	0.608182	0.397496	0.541471	0.471672	0.469041	0.453401	0.517658	0.338549	0.36863	0.387214	0.189392	0.393366	0.272846	-0.113785	0.338915	-0.150334
TCGA-BH-A0BP-01A	0.432937	0.427246	0.470449	0.357138	0.266836	0.562715	0.288647	0.462936	0.363609	0.470674	0.431754	0.577113	0.478333	0.441428	0.48077	0.272213	0.560475	0.407021	0.340885	0.355566	0.257362	0.177542	0.307959	0.550716	0.423288	0.531021	0.349773	0.683309	0.454459	0.576672	0.167889	0.318634	0.443594	0.641812	0.409491	0.543389	0.433984	0.41097	0.398122	0.476567	0.31329	0.344084	0.326418	0.181731	0.399387	0.190377	-0.119668	0.251031	-0.129313
TCGA-BH-A0BQ-01A	0.477192	0.429206	0.480547	0.339437	0.281356	0.515942	0.330319	0.477149	0.346603	0.509697	0.43964	0.526488	0.480043	0.454039	0.466785	0.242334	0.53002	0.535334	0.432206	0.374286	0.280949	0.150544	0.327781	0.557675	0.417992	0.528007	0.351847	0.688248	0.469496	0.590174	0.23891	0.29868	0.411006	0.644437	0.416678	0.531952	0.462924	0.413154	0.388002	0.422046	0.29823	0.364491	0.32758	0.183996	0.394027	0.285372	-0.108261	0.269111	-0.116199
TCGA-BH-A0BR-01A	0.446345	0.454417	0.498272	0.40409	0.266757	0.546977	0.32919	0.465072	0.413782	0.494313	0.488124	0.507722	0.398455	0.394466	0.508526	0.225916	0.558198	0.451593	0.398476	0.362941	0.283498	0.1828	0.361854	0.559262	0.449455	0.577537	0.416295	0.689545	0.445441	0.595619	0.241473	0.299436	0.426326	0.615421	0.45623	0.56443	0.436395	0.441013	0.381111	0.450423	0.316277	0.370709	0.324386	0.176946	0.396108	0.271929	-0.0750619	0.265654	-0.16888
TCGA-BH-A0BT-01A	0.338624	0.346482	0.449805	0.294306	0.252897	0.461366	0.298446	0.503941	0.359696	0.454231	0.388059	0.49294	0.441531	0.439968	0.390422	0.2041	0.498594	0.588115	0.449058	0.308218	0.222696	0.0710394	0.29315	0.56134	0.404923	0.53162	0.398547	0.696596	0.548255	0.464443	0.139313	0.265837	0.421625	0.660549	0.395954	0.502809	0.419023	0.385309	0.316265	0.350782	0.282568	0.318117	0.26739	0.157028	0.390389	0.243071	-0.0829953	0.145573	-0.134151
TCGA-BH-A0BV-01A	0.382566	0.369109	0.472013	0.39884	0.283686	0.523283	0.292813	0.485665	0.415629	0.473248	0.416561	0.455754	0.505712	0.469711	0.477558	0.185299	0.566419	0.528455	0.4139	0.316816	0.26529	0.166601	0.3277	0.5597	0.438244	0.532783	0.409585	0.693284	0.447669	0.503264	0.194881	0.253331	0.380513	0.634695	0.398088	0.526343	0.420672	0.422814	0.344506	0.455858	0.324528	0.30357	0.304474	0.166345	0.382599	0.258076	-0.100236	0.21122	-0.170966
TCGA-BH-A0BW-01A	0.474454	0.385096	0.500436	0.461408	0.270362	0.5281	0.416678	0.455639	0.499128	0.500306	0.418899	0.45453	0.31882	0.339049	0.495873	0.183335	0.599706	0.708154	0.603165	0.361253	0.264376	0.198121	0.392928	0.556334	0.462141	0.595458	0.494882	0.702673	0.398073	0.470399	0.317357	0.245902	0.382639	0.579709	0.407234	0.531005	0.406373	0.39554	0.375931	0.397795	0.303797	0.288762	0.337577	0.173365	0.389647	0.385718	-0.043108	0.266421	-0.153022
TCGA-BH-A0BZ-01A	0.403107	0.371749	0.475033	0.391941	0.25437	0.49136	0.361173	0.511016	0.481782	0.499792	0.419144	0.48086	0.413824	0.392553	0.44084	0.208829	0.546833	0.633779	0.517184	0.347748	0.27464	0.146312	0.342909	0.557257	0.439814	0.562272	0.492284	0.716943	0.511662	0.541611	0.242462	0.27327	0.392318	0.639778	0.404882	0.519073	0.439297	0.413411	0.325398	0.415632	0.293095	0.31633	0.316632	0.168219	0.396553	0.355716	-0.0719714	0.229394	-0.152298
TCGA-BH-A0C0-01A	0.419706	0.369341	0.487104	0.415665	0.244649	0.450579	0.396607	0.497306	0.50032	0.487292	0.358733	0.49919	0.445205	0.430447	0.459904	0.187865	0.539376	0.593399	0.522453	0.294253	0.248015	0.0402857	0.351559	0.57199	0.456668	0.605976	0.517265	0.730914	0.534253	0.389477	0.275733	0.31681	0.450591	0.653197	0.403009	0.551414	0.436296	0.434003	0.286501	0.329099	0.313106	0.256491	0.334052	0.205777	0.412471	0.402505	-0.0283897	0.207472	-0.0833952
TCGA-BH-A0C3-01A	0.412555	0.423022	0.521672	0.409537	0.286733	0.538873	0.349663	0.459603	0.436193	0.506686	0.421317	0.598353	0.484031	0.443082	0.504078	0.27177	0.594463	0.528841	0.441027	0.353775	0.267773	0.166566	0.350549	0.555477	0.457754	0.572467	0.43698	0.695732	0.447417	0.557355	0.216737	0.319289	0.477636	0.649527	0.411412	0.557016	0.426318	0.415468	0.41947	0.464708	0.329849	0.32334	0.342687	0.239389	0.435094	0.281677	-0.0695001	0.266678	-0.178136
TCGA-BH-A0DE-01A	0.484428	0.426005	0.461664	0.35058	0.304218	0.556948	0.332962	0.460302	0.340476	0.501759	0.419533	0.545966	0.473383	0.440317	0.508375	0.270735	0.560753	0.484551	0.41722	0.361698	0.261732	0.156425	0.342267	0.545953	0.427753	0.534726	0.337825	0.679041	0.459601	0.555914	0.229487	0.301009	0.433908	0.639911	0.390215	0.531267	0.459889	0.437691	0.386608	0.525706	0.32094	0.34187	0.332807	0.181331	0.406563	0.27162	-0.114991	0.275226	-0.123852
TCGA-BH-A0DG-01A	0.395539	0.388035	0.505791	0.393717	0.281465	0.539315	0.303604	0.475714	0.415149	0.47843	0.470041	0.511736	0.446574	0.405955	0.496585	0.24198	0.582012	0.516534	0.423251	0.369585	0.282504	0.174394	0.341161	0.550593	0.427099	0.542577	0.414499	0.687209	0.459078	0.569345	0.200827	0.28631	0.419245	0.641996	0.409511	0.52253	0.428693	0.398846	0.395289	0.44767	0.298847	0.340694	0.320478	0.198234	0.409934	0.269598	-0.0863873	0.25691	-0.117517
TCGA-BH-A0DH-01A	0.315056	0.354342	0.480307	0.350354	0.210019	0.479358	0.240715	0.490847	0.397925	0.460882	0.342373	0.514139	0.505924	0.473219	0.502433	0.218274	0.551101	0.465862	0.357974	0.307964	0.228079	0.113862	0.275994	0.553846	0.417475	0.552749	0.434813	0.678022	0.447428	0.425644	0.124186	0.301605	0.454862	0.662145	0.399052	0.499736	0.432294	0.390454	0.314787	0.415083	0.29911	0.292568	0.259564	0.224357	0.409159	0.211266	-0.0548841	0.165533	-0.108508
TCGA-BH-A0DI-01A	0.448159	0.441857	0.454447	0.360157	0.281321	0.560977	0.322643	0.472301	0.343566	0.505433	0.431629	0.515857	0.404472	0.389561	0.498684	0.276928	0.560302	0.452703	0.392576	0.386118	0.26487	0.224333	0.340734	0.554041	0.426866	0.531811	0.34046	0.680071	0.443475	0.617038	0.219565	0.302162	0.41299	0.628544	0.409726	0.515031	0.465419	0.421377	0.416011	0.489596	0.303759	0.35576	0.326248	0.166425	0.394318	0.282569	-0.110069	0.280123	-0.134665
TCGA-BH-A0DK-01A	0.484869	0.421662	0.479968	0.389803	0.307537	0.535919	0.375383	0.488942	0.450447	0.51749	0.434155	0.508607	0.487818	0.486452	0.495713	0.242299	0.542057	0.599596	0.504837	0.3604	0.30916	0.167924	0.371055	0.574164	0.44305	0.558277	0.454251	0.710363	0.480184	0.567158	0.255479	0.31542	0.426778	0.638684	0.407327	0.543237	0.468529	0.436621	0.381983	0.500195	0.299494	0.355261	0.365537	0.173796	0.405615	0.353447	-0.0889627	0.293171	-0.0734883
TCGA-BH-A0DL-01A	0.485848	0.394631	0.453256	0.403121	0.280302	0.504734	0.423806	0.490583	0.529415	0.488109	0.435988	0.458208	0.36107	0.389246	0.428043	0.141388	0.53285	0.626902	0.540455	0.3201	0.299102	0.105222	0.388703	0.569665	0.453826	0.598737	0.532485	0.72943	0.513298	0.393818	0.322726	0.274813	0.391173	0.616177	0.435434	0.533131	0.479004	0.425216	0.286039	0.376859	0.311583	0.277133	0.332011	0.144139	0.376435	0.387144	-0.0368812	0.25716	-0.0990725
TCGA-BH-A0DP-01A	0.452158	0.426016	0.471378	0.357964	0.265819	0.539534	0.30296	0.467724	0.351984	0.51726	0.424494	0.520767	0.476096	0.42359	0.497019	0.248712	0.562334	0.462667	0.386369	0.357206	0.261755	0.153505	0.331469	0.528687	0.408936	0.528673	0.35922	0.681999	0.420637	0.550446	0.207597	0.283485	0.416333	0.641518	0.405902	0.528554	0.45326	0.402647	0.413256	0.44661	0.328993	0.33866	0.315942	0.184173	0.379256	0.258157	-0.0948489	0.249625	-0.128236
TCGA-BH-A0DQ-01A	0.379488	0.410282	0.459405	0.376634	0.302042	0.556705	0.265831	0.500327	0.413125	0.498779	0.420489	0.537387	0.525643	0.509649	0.490461	0.270092	0.54894	0.4849	0.378047	0.344529	0.249192	0.16379	0.32269	0.547163	0.428531	0.527345	0.425903	0.696772	0.419721	0.57054	0.160175	0.29866	0.435498	0.635643	0.400797	0.524241	0.455753	0.413016	0.395732	0.489777	0.31327	0.339971	0.303208	0.196744	0.398083	0.201543	-0.0718404	0.234007	-0.14439
TCGA-BH-A0DS-01A	0.40986	0.407821	0.448668	0.324033	0.250786	0.514892	0.293576	0.486402	0.340248	0.48052	0.362024	0.52705	0.440276	0.40768	0.490939	0.235442	0.546132	0.421347	0.365706	0.325803	0.262806	0.150567	0.328729	0.551442	0.402894	0.531815	0.341084	0.688775	0.444309	0.514151	0.195266	0.306545	0.441909	0.671444	0.41241	0.552167	0.429227	0.422933	0.355823	0.417031	0.32294	0.333379	0.310117	0.193863	0.40592	0.261959	-0.0882711	0.223683	-0.156719
TCGA-BH-A0DT-01A	0.445857	0.413018	0.448263	0.369408	0.293196	0.547931	0.307727	0.462029	0.365612	0.510954	0.421674	0.51955	0.52417	0.468295	0.480108	0.23418	0.568443	0.467276	0.391625	0.361353	0.26608	0.153255	0.311666	0.546007	0.425785	0.512348	0.36722	0.694076	0.44683	0.548523	0.201741	0.272502	0.413546	0.633012	0.402856	0.504499	0.432833	0.400075	0.406604	0.431975	0.317583	0.332171	0.310828	0.184746	0.387771	0.25576	-0.095032	0.242135	-0.158476
TCGA-BH-A0DV-01A	0.484817	0.470723	0.473641	0.349489	0.30098	0.564689	0.315219	0.444643	0.29316	0.508101	0.461381	0.54561	0.439348	0.405208	0.533794	0.388434	0.558876	0.413758	0.376678	0.403109	0.30458	0.221507	0.362895	0.532021	0.412225	0.512199	0.293501	0.658938	0.402753	0.634368	0.230304	0.327883	0.456359	0.631633	0.406678	0.521251	0.461511	0.419164	0.455093	0.523478	0.328988	0.377541	0.356771	0.192315	0.390616	0.24065	-0.119466	0.305613	-0.117156
TCGA-BH-A0DX-01A	0.441957	0.432675	0.520068	0.384493	0.252606	0.528836	0.324103	0.47157	0.409853	0.500248	0.43114	0.540435	0.452026	0.429357	0.536085	0.239679	0.565012	0.421636	0.370547	0.345474	0.274996	0.188651	0.347181	0.557104	0.458537	0.559096	0.413674	0.700039	0.455482	0.555946	0.218249	0.327388	0.459865	0.662204	0.412882	0.550883	0.437625	0.440688	0.388579	0.447257	0.322305	0.334958	0.320422	0.176984	0.413081	0.258508	-0.0855518	0.265517	-0.161529
TCGA-BH-A0DZ-01A	0.445221	0.472668	0.475406	0.396856	0.260411	0.544966	0.315315	0.506403	0.479732	0.504648	0.432705	0.487939	0.41758	0.426194	0.510719	0.2255	0.570308	0.490412	0.427735	0.350595	0.257639	0.181035	0.349354	0.570436	0.44171	0.588011	0.491405	0.730463	0.489845	0.588427	0.238932	0.280915	0.414278	0.652818	0.454616	0.557565	0.448192	0.439308	0.376746	0.428098	0.305709	0.345871	0.331291	0.131603	0.38918	0.27699	-0.0474396	0.263834	-0.157176
TCGA-BH-A0E0-01A	0.295467	0.363958	0.529612	0.407767	0.279146	0.453178	0.201132	0.505622	0.512923	0.432329	0.400123	0.531442	0.328645	0.352576	0.419574	0.186716	0.532048	0.244433	0.229892	0.267038	0.182768	0.135995	0.240311	0.570319	0.439836	0.613896	0.52778	0.743328	0.545499	0.29968	0.0911315	0.246863	0.452886	0.692313	0.426452	0.533001	0.441424	0.401457	0.271343	0.263879	0.321023	0.188246	0.269069	0.187942	0.440774	0.186494	0.00219381	0.119528	-0.112158
TCGA-BH-A0E1-01A	0.365314	0.390576	0.46871	0.422198	0.273201	0.482222	0.218368	0.498641	0.498112	0.470001	0.405568	0.503599	0.507732	0.497788	0.492399	0.218373	0.559984	0.419033	0.304808	0.31237	0.203149	0.148087	0.264958	0.562527	0.418808	0.546379	0.510921	0.718492	0.471666	0.506315	0.113842	0.271977	0.431908	0.659541	0.434742	0.520835	0.422776	0.430712	0.365592	0.425365	0.32734	0.299671	0.294899	0.176469	0.419094	0.130949	-0.0315327	0.192769	-0.133546
TCGA-BH-A0E2-01A	0.407451	0.419664	0.484824	0.401258	0.266963	0.527964	0.278923	0.498219	0.48353	0.486413	0.411264	0.4722	0.507244	0.496695	0.500677	0.219383	0.569422	0.430956	0.360422	0.319186	0.257225	0.130074	0.29211	0.600393	0.433089	0.557052	0.483212	0.72556	0.510927	0.560198	0.154695	0.284452	0.409656	0.641611	0.415882	0.52397	0.441625	0.419701	0.382158	0.427866	0.298525	0.302424	0.298449	0.166044	0.388243	0.213105	-0.0508025	0.194357	-0.107727
TCGA-BH-A0E6-01A	0.343752	0.36849	0.443759	0.372699	0.266569	0.476272	0.281842	0.500593	0.483049	0.43312	0.382095	0.496084	0.343085	0.374403	0.389749	0.250726	0.467669	0.420232	0.3482	0.337894	0.212992	0.164869	0.301443	0.563494	0.388001	0.552861	0.504933	0.740514	0.609352	0.448557	0.150702	0.259743	0.395587	0.660066	0.420192	0.552449	0.419973	0.438639	0.291072	0.348562	0.285383	0.290898	0.288331	0.138265	0.378511	0.270905	-0.0429333	0.206634	-0.122241
TCGA-BH-A0E7-01A	0.280683	0.362947	0.405882	0.367125	0.213294	0.507808	0.183129	0.449565	0.354806	0.440554	0.379277	0.484148	0.555504	0.457874	0.487057	0.188933	0.578502	0.361614	0.265334	0.288858	0.251396	0.184481	0.243294	0.530034	0.429867	0.520859	0.366992	0.678486	0.443702	0.439475	0.0760104	0.259495	0.418188	0.645807	0.383258	0.458575	0.403134	0.384442	0.38892	0.396079	0.321368	0.232732	0.223769	0.167628	0.397678	0.109035	-0.0685207	0.110459	-0.144285
TCGA-BH-A0EA-01A	0.417133	0.433091	0.476958	0.336147	0.310171	0.549419	0.271293	0.443786	0.274152	0.472579	0.419944	0.567857	0.446291	0.409911	0.494751	0.308742	0.546023	0.362364	0.311106	0.392102	0.272813	0.200047	0.307798	0.51002	0.4124	0.489976	0.270555	0.656018	0.401731	0.55033	0.167159	0.306362	0.459499	0.634227	0.394531	0.51011	0.449555	0.413285	0.423107	0.455784	0.333918	0.345564	0.300707	0.177277	0.380483	0.202201	-0.125783	0.250917	-0.121885
TCGA-BH-A0EB-01A	0.367866	0.377823	0.432934	0.354979	0.242841	0.510169	0.33276	0.477214	0.36155	0.487077	0.405746	0.479272	0.453081	0.407487	0.50355	0.200795	0.573742	0.522993	0.434297	0.324106	0.259295	0.136662	0.348997	0.5466	0.442921	0.549322	0.361981	0.694501	0.446636	0.521524	0.232661	0.281035	0.419947	0.650585	0.396117	0.527222	0.430113	0.390669	0.366423	0.435042	0.325576	0.334677	0.319174	0.172557	0.406401	0.307222	-0.0979781	0.247935	-0.145463
TCGA-BH-A0EE-01A	0.391798	0.387643	0.524809	0.373202	0.223429	0.423659	0.312448	0.516094	0.527511	0.435845	0.348104	0.455371	0.320019	0.367127	0.495479	0.125571	0.56875	0.656697	0.504535	0.243565	0.200554	0.109952	0.311402	0.588677	0.444584	0.603261	0.558215	0.745221	0.510446	0.286102	0.180723	0.282916	0.432586	0.666498	0.481545	0.549879	0.406976	0.425135	0.262626	0.228043	0.29151	0.188054	0.284556	0.171055	0.41691	0.256115	0.00319614	0.173511	-0.161131
TCGA-BH-A0EI-01A	0.312634	0.400615	0.446383	0.377248	0.240457	0.558583	0.189294	0.467218	0.376678	0.460275	0.406328	0.446993	0.477215	0.417787	0.505063	0.227704	0.574495	0.374813	0.285522	0.33723	0.236339	0.213546	0.260401	0.534668	0.419825	0.506409	0.384824	0.685301	0.402471	0.56179	0.122912	0.250534	0.37421	0.612669	0.401581	0.462603	0.421769	0.380908	0.418376	0.441103	0.311674	0.292922	0.274821	0.17312	0.37006	0.118672	-0.0790455	0.170183	-0.142924
TCGA-BH-A0GY-01A	0.419493	0.402913	0.469828	0.391155	0.235092	0.508625	0.318867	0.484909	0.451597	0.482553	0.359098	0.496814	0.502413	0.473612	0.490537	0.201309	0.564611	0.508278	0.420754	0.319566	0.265555	0.131729	0.341341	0.584517	0.446437	0.580142	0.471146	0.732156	0.537137	0.511708	0.216956	0.291233	0.427758	0.637314	0.428495	0.529868	0.42864	0.434478	0.348274	0.418442	0.288612	0.304299	0.303872	0.164095	0.405305	0.25448	-0.059848	0.228115	-0.110201
TCGA-BH-A0GZ-01A	0.335962	0.371366	0.439111	0.350085	0.246514	0.504976	0.217433	0.500967	0.39563	0.456273	0.374465	0.501873	0.475681	0.479286	0.454383	0.232433	0.531499	0.343687	0.289742	0.315893	0.257072	0.102344	0.288817	0.541576	0.401549	0.535367	0.422759	0.703165	0.476187	0.514369	0.105643	0.287698	0.425752	0.675385	0.40317	0.53157	0.431501	0.420208	0.343335	0.454982	0.299028	0.309208	0.288704	0.179922	0.410385	0.163772	-0.072314	0.177581	-0.130704
TCGA-BH-A0H0-01A	0.265374	0.313026	0.406402	0.417312	0.213232	0.459107	0.212213	0.496838	0.49498	0.398864	0.339843	0.518336	0.407397	0.379625	0.45494	0.181552	0.563015	0.328744	0.252347	0.250327	0.152573	0.126074	0.205744	0.556876	0.401925	0.512	0.521537	0.733597	0.556039	0.277658	0.0462808	0.266283	0.445796	0.657212	0.390361	0.468645	0.381966	0.386799	0.331121	0.272708	0.303704	0.165738	0.243883	0.192751	0.416587	0.145204	-0.0196865	0.0894246	-0.130203
TCGA-BH-A0H3-01A	0.424134	0.401678	0.436212	0.372154	0.261902	0.563311	0.288166	0.457442	0.348261	0.497354	0.416442	0.500271	0.465201	0.400922	0.52922	0.230326	0.583036	0.419742	0.368907	0.359448	0.246537	0.157886	0.306567	0.553222	0.412523	0.513794	0.343179	0.697212	0.448203	0.567097	0.20542	0.25663	0.41455	0.624746	0.378139	0.487072	0.416758	0.385125	0.446798	0.468579	0.312688	0.305648	0.326323	0.180285	0.400032	0.237462	-0.112413	0.250528	-0.171565
TCGA-BH-A0H5-01A	0.460358	0.397533	0.429913	0.366508	0.252253	0.495227	0.431703	0.475288	0.376203	0.524288	0.35257	0.509119	0.457572	0.431722	0.487991	0.204666	0.552272	0.618864	0.564893	0.339465	0.282411	0.123007	0.397627	0.555934	0.460054	0.545421	0.381465	0.696805	0.44408	0.463699	0.27336	0.302521	0.429838	0.63815	0.364691	0.551523	0.445409	0.418638	0.375682	0.335102	0.317108	0.303187	0.393073	0.18131	0.384534	0.468396	-0.0983059	0.282601	-0.136737
TCGA-BH-A0H6-01A	0.392354	0.410635	0.489302	0.346573	0.287703	0.543823	0.228388	0.472418	0.344184	0.465496	0.393973	0.511451	0.522973	0.4652	0.488751	0.241814	0.557937	0.366865	0.28571	0.329367	0.269568	0.21059	0.264063	0.550972	0.421603	0.525451	0.360931	0.690681	0.479319	0.542587	0.132173	0.281854	0.420337	0.6517	0.385031	0.489194	0.431175	0.411699	0.385872	0.409345	0.309652	0.288266	0.263461	0.171259	0.393229	0.148672	-0.0772957	0.172023	-0.127811
TCGA-BH-A0H7-01A	0.33267	0.40251	0.493296	0.363843	0.263533	0.49369	0.230483	0.498411	0.42279	0.466694	0.414902	0.489972	0.47953	0.437941	0.483374	0.211875	0.578758	0.47002	0.361344	0.343365	0.237425	0.167741	0.297815	0.562124	0.442626	0.564685	0.440101	0.705341	0.496874	0.55312	0.140763	0.293152	0.416039	0.657028	0.436741	0.498335	0.436518	0.410415	0.363104	0.458461	0.298833	0.320997	0.271094	0.18575	0.405623	0.192129	-0.0547138	0.185428	-0.138814
TCGA-BH-A0H9-01A	0.317075	0.336178	0.475868	0.397243	0.241201	0.488297	0.224557	0.493418	0.443775	0.461882	0.379369	0.516602	0.440258	0.431409	0.484068	0.199883	0.576095	0.323822	0.263107	0.314059	0.225092	0.114105	0.274872	0.567471	0.436961	0.554295	0.449105	0.723175	0.499801	0.434613	0.092489	0.277338	0.438848	0.664178	0.418149	0.538221	0.416978	0.394418	0.340851	0.366831	0.314196	0.277843	0.245059	0.184701	0.400561	0.158929	-0.0734401	0.15086	-0.160212
TCGA-BH-A0HA-01A	0.392231	0.399856	0.470484	0.323357	0.258031	0.513413	0.311694	0.502382	0.358982	0.49016	0.407934	0.487283	0.489686	0.450959	0.466981	0.235854	0.533658	0.603331	0.465701	0.335398	0.259461	0.136479	0.320463	0.557309	0.423799	0.523337	0.372759	0.682686	0.437212	0.556417	0.19844	0.261004	0.400206	0.643188	0.400757	0.502681	0.450417	0.415403	0.363369	0.465811	0.292528	0.317796	0.313737	0.156028	0.392441	0.286782	-0.112274	0.233646	-0.127846
TCGA-BH-A0HB-01A	0.391476	0.395813	0.493817	0.361837	0.211647	0.482639	0.293028	0.519193	0.473058	0.46989	0.375647	0.512545	0.485096	0.475018	0.45986	0.195848	0.522878	0.477832	0.395312	0.296938	0.262475	0.110825	0.318141	0.573332	0.426973	0.575969	0.493742	0.737984	0.552398	0.456805	0.18987	0.310449	0.450217	0.672823	0.417183	0.548929	0.438858	0.425032	0.320798	0.378447	0.288095	0.290361	0.303989	0.159346	0.401135	0.285536	-0.0397462	0.178507	-0.0866141
TCGA-BH-A0HF-01A	0.433209	0.43966	0.489263	0.355637	0.25599	0.522766	0.313661	0.485389	0.394239	0.491281	0.443731	0.536205	0.480125	0.485763	0.51571	0.244829	0.542798	0.435078	0.378497	0.34403	0.325292	0.180324	0.355941	0.56406	0.419924	0.575326	0.412648	0.714904	0.472607	0.556233	0.219899	0.361724	0.491957	0.665803	0.439326	0.568698	0.466069	0.443881	0.381553	0.505723	0.333851	0.357618	0.322593	0.192523	0.426352	0.250732	-0.0774091	0.259871	-0.0754195
TCGA-BH-A0HI-01A	0.41766	0.405456	0.465807	0.356537	0.285895	0.521434	0.264784	0.475408	0.353595	0.48633	0.42954	0.499083	0.509409	0.46714	0.501619	0.214826	0.561619	0.438938	0.352957	0.297971	0.251653	0.18898	0.311324	0.56206	0.418338	0.53209	0.35603	0.683796	0.439876	0.50881	0.173753	0.291952	0.432893	0.656074	0.418771	0.509464	0.442583	0.420537	0.362812	0.450264	0.325799	0.333406	0.300466	0.186943	0.40807	0.206324	-0.100232	0.210339	-0.126761
TCGA-BH-A0HK-01A	0.43908	0.445171	0.467392	0.36278	0.242111	0.530435	0.288961	0.467518	0.374375	0.488126	0.423845	0.565892	0.46642	0.428912	0.507003	0.235	0.563497	0.414134	0.355369	0.2956	0.273107	0.155731	0.307654	0.550784	0.434251	0.545933	0.389328	0.709638	0.503005	0.502461	0.169464	0.331234	0.496064	0.654005	0.43673	0.545659	0.437617	0.417194	0.410037	0.420046	0.311957	0.30843	0.334933	0.198011	0.42756	0.195229	-0.100263	0.244899	-0.10224
TCGA-BH-A0HL-01A	0.251115	0.340595	0.388478	0.392692	0.281512	0.464764	0.120543	0.497211	0.442951	0.41346	0.368172	0.447694	0.466062	0.438185	0.443169	0.186894	0.550909	0.318387	0.219099	0.28117	0.179948	0.278494	0.180234	0.55675	0.408963	0.506185	0.445756	0.706064	0.509217	0.351254	0.00405111	0.245553	0.38127	0.628382	0.370482	0.468843	0.375472	0.418041	0.318948	0.376496	0.295347	0.208217	0.193213	0.168934	0.409622	0.0528411	-0.0581038	0.060265	-0.128711
TCGA-BH-A0HN-01A	0.240858	0.298802	0.412135	0.302698	0.208829	0.392405	0.160017	0.503918	0.350948	0.390813	0.352549	0.461631	0.389761	0.385839	0.411342	0.183118	0.48233	0.414822	0.271501	0.243806	0.146905	0.0143879	0.204965	0.508737	0.38754	0.47533	0.365194	0.678543	0.467067	0.28251	0.0764687	0.231317	0.386391	0.660763	0.384018	0.515159	0.385629	0.387185	0.243438	0.303118	0.304305	0.214079	0.205498	0.144821	0.383295	0.106999	-0.0831818	0.0654444	-0.130649
TCGA-BH-A0HO-01A	0.358656	0.360309	0.460236	0.356793	0.219178	0.458185	0.291047	0.480301	0.371468	0.465005	0.341278	0.513494	0.461446	0.430635	0.510152	0.19133	0.579692	0.581081	0.424133	0.28285	0.170194	0.144591	0.306112	0.561177	0.424692	0.553961	0.382822	0.702689	0.496492	0.442632	0.182313	0.281338	0.451167	0.669447	0.413449	0.525092	0.41051	0.408523	0.346137	0.404707	0.334892	0.286435	0.294903	0.198911	0.423289	0.230672	-0.0889401	0.194812	-0.153451
TCGA-BH-A0HP-01A	0.366511	0.394278	0.426746	0.383201	0.288096	0.537435	0.285167	0.468493	0.396716	0.474661	0.444974	0.521739	0.449829	0.422689	0.495467	0.251171	0.576782	0.484649	0.388857	0.341173	0.226917	0.115541	0.295965	0.529396	0.423818	0.513922	0.395841	0.69542	0.42567	0.488729	0.167316	0.278897	0.42762	0.641453	0.401229	0.508079	0.448847	0.398254	0.398812	0.430557	0.328914	0.329057	0.288875	0.18568	0.389552	0.220954	-0.0690618	0.221816	-0.117451
TCGA-BH-A0HQ-01A	0.314129	0.365149	0.465907	0.376073	0.275972	0.500944	0.217618	0.461006	0.363863	0.446639	0.422127	0.484895	0.489166	0.445186	0.487358	0.23501	0.55221	0.376058	0.291969	0.37326	0.24843	0.125007	0.268939	0.544128	0.417564	0.518305	0.36663	0.680407	0.479299	0.51872	0.115796	0.264954	0.39976	0.635372	0.396758	0.500952	0.430913	0.37445	0.359266	0.396185	0.299429	0.319129	0.253435	0.170857	0.390543	0.169999	-0.107764	0.182119	-0.141262
TCGA-BH-A0HU-01A	0.307612	0.341365	0.466938	0.407856	0.28357	0.428136	0.222167	0.547953	0.536826	0.442509	0.346808	0.49025	0.449945	0.448101	0.413483	0.177799	0.499956	0.417084	0.330299	0.26853	0.190928	0.062755	0.249198	0.560975	0.438859	0.56395	0.576662	0.743331	0.576781	0.407847	0.0884422	0.252779	0.410408	0.662518	0.410443	0.513184	0.400427	0.423155	0.284301	0.31625	0.285879	0.217513	0.243639	0.16337	0.399209	0.176183	-0.0287936	0.124901	-0.171438
TCGA-BH-A0HW-01A	0.268147	0.342935	0.460332	0.380953	0.242293	0.484572	0.151366	0.516318	0.426805	0.413371	0.339178	0.458343	0.465455	0.407566	0.444853	0.143482	0.54902	0.385421	0.251555	0.25244	0.161248	0.135214	0.181515	0.57124	0.414307	0.540059	0.45244	0.714128	0.503308	0.277391	0.0487718	0.248376	0.374872	0.646628	0.369785	0.46111	0.380394	0.388359	0.313112	0.304967	0.302722	0.153607	0.205006	0.1586	0.366997	0.0574856	-0.0296698	0.0535246	-0.127612
TCGA-BH-A0HX-01A	0.375187	0.415852	0.495385	0.382512	0.256835	0.513063	0.227726	0.488524	0.431837	0.473646	0.369522	0.506181	0.484766	0.442548	0.517875	0.245265	0.571731	0.387333	0.326976	0.315263	0.264727	0.145239	0.283081	0.601598	0.426098	0.582529	0.450855	0.721982	0.52966	0.534951	0.160986	0.295759	0.452248	0.665217	0.430621	0.526965	0.436459	0.423455	0.368039	0.453123	0.307773	0.284029	0.284179	0.183254	0.412312	0.185117	-0.0598056	0.201934	-0.0980808
TCGA-BH-A0HY-01A	0.333025	0.383264	0.486399	0.430553	0.285571	0.510407	0.223424	0.497542	0.495117	0.443903	0.406439	0.49424	0.414349	0.380564	0.475545	0.22332	0.547621	0.416072	0.310149	0.330056	0.225818	0.17346	0.258768	0.563799	0.445417	0.557509	0.488247	0.70821	0.471629	0.499357	0.110516	0.267649	0.413669	0.635488	0.424008	0.510558	0.418892	0.394303	0.363766	0.439142	0.294279	0.283437	0.2502	0.157744	0.380842	0.1429	-0.0337471	0.165397	-0.133018
TCGA-BH-A0RX-01A	0.456065	0.41574	0.490257	0.363721	0.337646	0.486405	0.42739	0.502544	0.475611	0.494951	0.411901	0.487122	0.335234	0.359268	0.43803	0.223037	0.510309	0.610025	0.551383	0.343409	0.249852	0.19616	0.381971	0.582655	0.41349	0.586052	0.501616	0.741526	0.56993	0.538511	0.306559	0.272873	0.391297	0.657779	0.431616	0.561654	0.429937	0.447159	0.333206	0.459126	0.303932	0.352603	0.390891	0.128178	0.375305	0.415879	-0.0626431	0.282562	-0.12717
TCGA-BH-A0W5-01A	0.414208	0.393091	0.427077	0.364797	0.292751	0.547369	0.345786	0.471594	0.361731	0.507112	0.396102	0.490424	0.5186	0.451177	0.482432	0.213375	0.554768	0.45844	0.418228	0.355144	0.295311	0.102906	0.351935	0.553758	0.448678	0.52039	0.375874	0.694271	0.444446	0.528244	0.223739	0.278274	0.417992	0.633529	0.372169	0.522236	0.444525	0.394525	0.403107	0.378512	0.309231	0.303986	0.33816	0.182993	0.403914	0.372944	-0.120341	0.250568	-0.122499
TCGA-BH-A0W7-01A	0.437469	0.406091	0.468129	0.351203	0.228221	0.509519	0.3526	0.511189	0.426345	0.504155	0.401532	0.48378	0.449293	0.439953	0.471505	0.226199	0.533071	0.597702	0.490309	0.331542	0.261073	0.125846	0.345798	0.563518	0.432705	0.550399	0.442518	0.712659	0.473607	0.542179	0.239724	0.28762	0.416735	0.642766	0.405655	0.52883	0.453958	0.433258	0.351364	0.391071	0.297741	0.323975	0.332891	0.165642	0.377595	0.341995	-0.0645504	0.254334	-0.152211
TCGA-BH-A0WA-01A	0.408957	0.451661	0.476308	0.460658	0.310256	0.568983	0.298938	0.484077	0.536924	0.459202	0.417838	0.458831	0.330442	0.365875	0.462487	0.263627	0.57068	0.507047	0.419477	0.35171	0.228503	0.210502	0.305584	0.590113	0.438241	0.595388	0.552013	0.745463	0.525155	0.552622	0.197424	0.21285	0.369133	0.614571	0.439701	0.510986	0.410324	0.445437	0.396585	0.417921	0.290964	0.270418	0.288423	0.127269	0.367439	0.253442	-0.00228365	0.19853	-0.0935269
TCGA-BH-A18F-01A	0.429713	0.420277	0.468371	0.431859	0.250235	0.513507	0.31604	0.476734	0.485012	0.496181	0.403103	0.558024	0.476344	0.446589	0.478877	0.268237	0.547848	0.457032	0.388156	0.347947	0.257157	0.150719	0.32698	0.547666	0.451339	0.544338	0.495392	0.710317	0.476317	0.546593	0.196799	0.305866	0.448671	0.648768	0.412422	0.518223	0.436826	0.429458	0.407	0.442436	0.31417	0.330208	0.318185	0.176844	0.390485	0.252179	-0.0728895	0.253481	-0.141467
TCGA-BH-A18G-01A	0.40758	0.424033	0.48744	0.370088	0.32593	0.479005	0.270279	0.504683	0.467765	0.469894	0.443488	0.468503	0.33375	0.338193	0.474374	0.183979	0.52986	0.457451	0.371833	0.301611	0.231802	0.180932	0.312569	0.558472	0.43746	0.563833	0.469973	0.728222	0.547827	0.480689	0.169942	0.266714	0.395409	0.659679	0.453566	0.535333	0.452462	0.411503	0.333465	0.381621	0.287737	0.286425	0.303917	0.140683	0.377609	0.222642	-0.0473885	0.22654	-0.178152
TCGA-BH-A18H-01A	0.492642	0.391986	0.520666	0.368281	0.231775	0.511037	0.383317	0.493581	0.404678	0.50274	0.35883	0.464686	0.49055	0.451906	0.504787	0.179522	0.5367	0.574015	0.498863	0.30946	0.245356	0.122622	0.356668	0.593822	0.465322	0.569499	0.399705	0.716641	0.54617	0.466905	0.271978	0.264083	0.407636	0.641493	0.392339	0.530022	0.438699	0.429925	0.357904	0.427545	0.308857	0.293914	0.372977	0.170557	0.384624	0.374419	-0.101319	0.245537	-0.165814
TCGA-BH-A18I-01A	0.44257	0.398804	0.466094	0.391615	0.268853	0.552842	0.340822	0.47993	0.417515	0.504656	0.43488	0.472408	0.468927	0.430226	0.510919	0.207587	0.566602	0.521757	0.443452	0.358742	0.253487	0.141836	0.348495	0.554795	0.438585	0.537136	0.430531	0.705364	0.465378	0.589784	0.249504	0.280966	0.416914	0.631538	0.382773	0.511448	0.435615	0.408768	0.414417	0.426752	0.302851	0.332511	0.333753	0.182211	0.398255	0.307133	-0.0735213	0.254049	-0.153532
TCGA-BH-A18L-01A	0.308817	0.328819	0.458991	0.426032	0.244032	0.450211	0.179105	0.501268	0.528552	0.425364	0.308382	0.484767	0.449257	0.398118	0.467524	0.151868	0.568121	0.499508	0.368773	0.240388	0.134708	0.166254	0.238076	0.568978	0.438147	0.57559	0.535487	0.727908	0.539754	0.272705	0.0923711	0.241193	0.421165	0.651204	0.39385	0.538465	0.375042	0.419607	0.319827	0.314792	0.314032	0.163204	0.247073	0.158223	0.387446	0.146752	-0.00805565	0.116838	-0.152138
TCGA-BH-A18M-01A	0.432806	0.417867	0.491947	0.391921	0.27447	0.553833	0.289477	0.478566	0.405638	0.502359	0.4198	0.539006	0.516514	0.473446	0.51315	0.249176	0.564063	0.545859	0.426973	0.348799	0.236286	0.183418	0.315467	0.557433	0.428349	0.546531	0.421926	0.707543	0.4712	0.556077	0.1936	0.294131	0.434015	0.639687	0.403703	0.520679	0.450217	0.422333	0.422824	0.435073	0.311776	0.316372	0.301027	0.209708	0.419121	0.207971	-0.0984035	0.224605	-0.134295
TCGA-BH-A18N-01A	0.304987	0.360525	0.432634	0.369557	0.263298	0.487704	0.206187	0.479174	0.363557	0.439247	0.363631	0.484033	0.508229	0.441542	0.458427	0.200201	0.542654	0.36932	0.264716	0.296443	0.217733	0.172014	0.235475	0.548333	0.411856	0.510398	0.388055	0.695287	0.453842	0.408881	0.107374	0.276858	0.430366	0.657916	0.374494	0.490774	0.399793	0.407032	0.365834	0.396296	0.308082	0.244749	0.261939	0.193501	0.405203	0.122627	-0.101796	0.111309	-0.148522
TCGA-BH-A18Q-01A	0.407042	0.391843	0.454952	0.464936	0.299037	0.480842	0.316024	0.488568	0.535583	0.472646	0.393304	0.472745	0.389293	0.400243	0.497251	0.249553	0.575704	0.547298	0.456407	0.33419	0.234059	0.187746	0.314536	0.56175	0.435251	0.542571	0.56131	0.734984	0.497759	0.435639	0.164453	0.24204	0.393682	0.609434	0.386729	0.540834	0.424714	0.445149	0.369125	0.353888	0.326214	0.25492	0.31018	0.141158	0.369434	0.279838	-0.00706339	0.198986	-0.0861506
TCGA-BH-A18R-01A	0.370083	0.355363	0.409979	0.446993	0.195597	0.493622	0.242306	0.512139	0.561482	0.452533	0.341638	0.496276	0.363892	0.360299	0.483136	0.175005	0.552644	0.412757	0.34003	0.300547	0.205897	0.0846718	0.267353	0.568476	0.445239	0.564436	0.57437	0.758573	0.594666	0.395522	0.14195	0.236711	0.404276	0.671276	0.389096	0.502841	0.409197	0.409578	0.34628	0.351127	0.305566	0.223389	0.268827	0.147938	0.391838	0.203805	-0.0277921	0.157485	-0.139015
TCGA-BH-A18S-01A	0.32019	0.352278	0.444301	0.31871	0.21465	0.486988	0.186665	0.48712	0.325875	0.44564	0.361858	0.490927	0.44071	0.404355	0.487384	0.152441	0.571774	0.37204	0.285149	0.229311	0.187704	0.0736046	0.272984	0.56776	0.405572	0.538354	0.339155	0.693598	0.483043	0.348992	0.103889	0.274169	0.421518	0.653229	0.403676	0.501312	0.397645	0.390808	0.325541	0.334487	0.330064	0.264457	0.242762	0.174122	0.429831	0.163335	-0.0831324	0.135305	-0.162163
TCGA-BH-A18U-01A	0.365861	0.408769	0.508404	0.415769	0.194626	0.457021	0.28303	0.518455	0.555803	0.463632	0.359278	0.485982	0.403242	0.385628	0.484372	0.172978	0.576956	0.496645	0.402643	0.288776	0.203423	0.119265	0.310098	0.600612	0.434186	0.618314	0.569654	0.744589	0.534585	0.47785	0.181136	0.259968	0.423378	0.659306	0.431225	0.513504	0.392631	0.427176	0.323434	0.365417	0.291964	0.269445	0.26466	0.169674	0.411407	0.225679	-0.0135689	0.167395	-0.162358
TCGA-BH-A18V-01A	0.481964	0.403511	0.488338	0.478248	0.29651	0.504972	0.374264	0.484816	0.594072	0.470392	0.450496	0.439176	0.335901	0.344178	0.49162	0.187482	0.580676	0.530008	0.481436	0.342784	0.309181	0.212819	0.345825	0.60338	0.442269	0.613807	0.585367	0.750373	0.530188	0.498378	0.282548	0.210957	0.361778	0.585719	0.413907	0.514314	0.391244	0.440366	0.360833	0.416738	0.291084	0.266189	0.314189	0.110817	0.352193	0.333693	-0.0441083	0.221925	-0.112564
TCGA-BH-A1EN-01A	0.327702	0.349657	0.466926	0.373215	0.242568	0.496633	0.19185	0.488077	0.399079	0.436459	0.43769	0.514968	0.377766	0.354478	0.530485	0.198994	0.604597	0.316641	0.267379	0.291008	0.138635	0.124687	0.252487	0.572715	0.42353	0.568841	0.421489	0.714563	0.5083	0.43837	0.133253	0.274629	0.443146	0.68491	0.441221	0.507525	0.407834	0.412131	0.362941	0.378439	0.329068	0.258687	0.260011	0.143464	0.388273	0.139379	-0.0499196	0.194096	-0.144662
TCGA-BH-A28O-01A	0.45969	0.446488	0.456949	0.337532	0.367272	0.562934	0.288177	0.450965	0.271965	0.484969	0.47866	0.551677	0.441151	0.386226	0.503022	0.304627	0.519341	0.395901	0.327735	0.397339	0.271466	0.190415	0.274013	0.526454	0.401805	0.467539	0.272942	0.65719	0.450254	0.573288	0.151618	0.294623	0.438573	0.616979	0.381138	0.503581	0.471098	0.412062	0.428518	0.466978	0.305505	0.329406	0.305705	0.173425	0.38235	0.206368	-0.150103	0.262438	-0.0848435
TCGA-BH-A2L8-01A	0.422681	0.396279	0.426772	0.352768	0.232653	0.50276	0.356593	0.494672	0.376692	0.502355	0.376094	0.502705	0.439728	0.430071	0.465103	0.219672	0.513525	0.543469	0.464653	0.318261	0.248885	0.139021	0.336348	0.557582	0.4246	0.545236	0.395201	0.717099	0.518018	0.519233	0.210916	0.285851	0.432094	0.660587	0.391846	0.554981	0.439857	0.415439	0.346698	0.362486	0.291489	0.289813	0.326613	0.182922	0.38878	0.364072	-0.0508569	0.240675	-0.151972
TCGA-BH-A42T-01A	0.458529	0.390121	0.425002	0.391805	0.266557	0.483093	0.283549	0.516237	0.479122	0.481139	0.37075	0.516127	0.464214	0.457573	0.387598	0.237364	0.478215	0.388689	0.327265	0.299881	0.225957	0.0620987	0.274813	0.555221	0.410057	0.515077	0.527826	0.722667	0.57647	0.457542	0.168507	0.261399	0.416057	0.672639	0.400407	0.537767	0.439967	0.444555	0.293816	0.383959	0.270374	0.271129	0.264858	0.150357	0.385291	0.227131	-0.0751166	0.15873	-0.139151
TCGA-BH-A42U-01A	0.518749	0.443162	0.461336	0.285162	0.354473	0.505644	0.337096	0.49568	0.277125	0.504489	0.439283	0.526695	0.436453	0.430693	0.436063	0.320117	0.459197	0.463604	0.394455	0.383056	0.275143	0.136167	0.311757	0.527707	0.394767	0.488985	0.299939	0.672681	0.514664	0.516754	0.224236	0.323069	0.44281	0.655403	0.387234	0.561755	0.501106	0.449914	0.347138	0.423642	0.285374	0.361955	0.338154	0.17372	0.381204	0.294827	-0.132212	0.265009	-0.098289
TCGA-BH-A42V-01A	0.427924	0.412292	0.429261	0.320215	0.322964	0.528875	0.307015	0.486215	0.300672	0.485047	0.424443	0.534885	0.497831	0.461255	0.448115	0.279065	0.50946	0.386248	0.3232	0.378633	0.26717	0.121506	0.288306	0.541108	0.405695	0.492285	0.325902	0.687139	0.516107	0.511371	0.16362	0.296126	0.431685	0.652145	0.379011	0.505854	0.470491	0.416663	0.368776	0.441988	0.295814	0.318153	0.318819	0.204019	0.391042	0.241742	-0.132279	0.2248	-0.126216
TCGA-BH-A5IZ-01A	0.427877	0.385118	0.460589	0.443832	0.307528	0.486773	0.29763	0.505005	0.543835	0.458763	0.416769	0.444715	0.369497	0.391065	0.441872	0.183128	0.532685	0.388185	0.342694	0.331085	0.24602	0.174816	0.310915	0.558222	0.426369	0.564058	0.567129	0.742402	0.566386	0.443446	0.185137	0.231143	0.351019	0.618345	0.437645	0.522744	0.429166	0.4511	0.320883	0.329064	0.31569	0.271964	0.283178	0.113816	0.352751	0.21292	-0.0223044	0.188404	-0.141539
TCGA-BH-A5J0-01A	0.393921	0.416909	0.46099	0.308888	0.248093	0.475342	0.317932	0.515988	0.363686	0.486596	0.378652	0.50088	0.459027	0.446038	0.450794	0.261488	0.484368	0.522681	0.434484	0.321581	0.273625	0.117935	0.338885	0.535363	0.419606	0.521816	0.388148	0.679316	0.480897	0.528928	0.230506	0.293145	0.423963	0.656407	0.41765	0.551832	0.459468	0.445849	0.301109	0.391069	0.289323	0.328482	0.326805	0.188233	0.401733	0.327206	-0.0864782	0.240002	-0.132462
TCGA-BH-A6R8-01A	0.32075	0.330753	0.473069	0.308318	0.209918	0.423049	0.288299	0.502088	0.337908	0.446943	0.335519	0.485948	0.494739	0.468635	0.413896	0.193089	0.513634	0.639793	0.469605	0.291286	0.240532	0.066453	0.28852	0.545645	0.407166	0.530389	0.363232	0.672002	0.468465	0.368186	0.145613	0.291607	0.432673	0.670986	0.409196	0.509369	0.425619	0.405029	0.244951	0.355189	0.312079	0.259835	0.251843	0.228585	0.429238	0.239407	-0.0959948	0.126496	-0.124044
TCGA-BH-A6R9-01A	0.525413	0.438115	0.424171	0.376554	0.403708	0.567528	0.427655	0.473221	0.370037	0.525776	0.549051	0.438956	0.272167	0.28084	0.466419	0.234263	0.552017	0.560561	0.504433	0.410251	0.277214	0.243145	0.387319	0.566073	0.42143	0.52905	0.361635	0.695151	0.457484	0.677578	0.340013	0.270367	0.361907	0.60687	0.399424	0.508284	0.47996	0.423263	0.436558	0.527813	0.298112	0.37107	0.374351	0.129337	0.332481	0.370391	-0.132722	0.327383	-0.161304
TCGA-BH-A8FY-01A	0.30381	0.350726	0.412771	0.336721	0.260936	0.425237	0.213228	0.509031	0.380501	0.441371	0.369953	0.489395	0.448569	0.421803	0.449191	0.189109	0.504984	0.376239	0.267541	0.245184	0.173376	0.103572	0.255265	0.552925	0.4066	0.505815	0.411145	0.688438	0.457304	0.274439	0.0777611	0.290015	0.428499	0.668536	0.401042	0.534864	0.429308	0.402478	0.277145	0.316168	0.316004	0.299551	0.23867	0.201968	0.402273	0.139803	-0.0659843	0.125278	-0.139955
TCGA-BH-A8FZ-01A	0.597067	0.466805	0.520572	0.339819	0.273574	0.542285	0.416906	0.472852	0.354773	0.522741	0.4459	0.512759	0.470314	0.455363	0.552617	0.259496	0.535589	0.545728	0.486231	0.366102	0.281208	0.143982	0.375745	0.597968	0.439339	0.566104	0.368014	0.697237	0.547078	0.546955	0.33045	0.310081	0.438991	0.642085	0.401731	0.539872	0.484089	0.463863	0.377752	0.482279	0.315114	0.346966	0.37617	0.186511	0.390054	0.349744	-0.11821	0.307833	-0.108265
TCGA-BH-A8G0-01A	0.438542	0.432685	0.457867	0.337105	0.311235	0.527291	0.331678	0.45789	0.268213	0.501194	0.42235	0.501738	0.496976	0.451548	0.489298	0.268301	0.530389	0.40971	0.36415	0.379718	0.289161	0.165789	0.341067	0.529908	0.421403	0.493677	0.277448	0.655373	0.40361	0.562666	0.21121	0.30068	0.416408	0.627051	0.37789	0.523303	0.467226	0.404781	0.402725	0.456458	0.318465	0.345429	0.340066	0.173634	0.379722	0.310224	-0.127188	0.279282	-0.130352
TCGA-BH-AB28-01A	0.39437	0.382551	0.416452	0.378314	0.281246	0.507285	0.30541	0.492056	0.397884	0.469189	0.386452	0.51677	0.474612	0.436592	0.453143	0.225978	0.54206	0.439567	0.354794	0.332806	0.25841	0.0886374	0.293331	0.544092	0.417771	0.509651	0.409511	0.707228	0.508648	0.472099	0.171307	0.278102	0.403842	0.633014	0.394652	0.522572	0.426929	0.390946	0.356491	0.362921	0.296911	0.318492	0.304355	0.152511	0.366666	0.246542	-0.0922442	0.204206	-0.143961
TCGA-C8-A12L-01A	0.436376	0.435311	0.47805	0.452002	0.303321	0.533374	0.298254	0.479045	0.545378	0.464605	0.418119	0.473549	0.387803	0.402374	0.460442	0.178463	0.593619	0.372295	0.346629	0.331384	0.285091	0.156955	0.316324	0.595941	0.483163	0.611223	0.559111	0.734932	0.541817	0.483927	0.192117	0.246469	0.394675	0.630886	0.46885	0.555125	0.446255	0.440894	0.313389	0.42678	0.319727	0.276897	0.310605	0.171575	0.388547	0.220742	-0.0229118	0.215742	-0.151195
TCGA-C8-A12M-01A	0.269597	0.331467	0.390431	0.41577	0.267086	0.544288	0.215367	0.490326	0.427685	0.412216	0.306422	0.441506	0.421903	0.361597	0.498371	0.186769	0.585138	0.335504	0.27793	0.270678	0.206361	0.20851	0.240004	0.546121	0.418037	0.527392	0.444133	0.716763	0.472267	0.330371	0.070242	0.223142	0.379823	0.627392	0.359832	0.44435	0.388615	0.368304	0.367283	0.399581	0.298952	0.203804	0.231461	0.184284	0.378376	0.183505	-0.0551374	0.147969	-0.181129
TCGA-C8-A12N-01A	0.38179	0.420141	0.440238	0.322076	0.270978	0.53411	0.27032	0.488039	0.330584	0.481887	0.396079	0.493559	0.485118	0.436694	0.439107	0.206894	0.541796	0.537217	0.407419	0.310325	0.235741	0.16328	0.301814	0.546952	0.412517	0.528775	0.34812	0.690167	0.443963	0.560298	0.165951	0.269941	0.416026	0.658558	0.410248	0.504771	0.434871	0.407792	0.364312	0.400989	0.293402	0.309159	0.293707	0.190952	0.403174	0.217594	-0.0982262	0.194882	-0.138315
TCGA-C8-A12O-01A	0.394196	0.424975	0.506564	0.419189	0.274974	0.533336	0.298979	0.465114	0.468083	0.490571	0.415119	0.505096	0.504281	0.479014	0.540385	0.225537	0.584095	0.474457	0.402993	0.349508	0.285127	0.151079	0.330996	0.599734	0.434284	0.614235	0.475232	0.720759	0.528485	0.573936	0.219206	0.276351	0.436263	0.639292	0.448828	0.532376	0.422873	0.43576	0.398217	0.453699	0.314258	0.348825	0.314347	0.204969	0.428852	0.268242	-0.0632983	0.241051	-0.162383
TCGA-C8-A12P-01A	0.367004	0.378237	0.476122	0.418897	0.248804	0.493156	0.28458	0.5057	0.482229	0.468782	0.413279	0.514906	0.364232	0.364361	0.480876	0.227882	0.550032	0.51079	0.422506	0.317974	0.237959	0.175696	0.308044	0.610197	0.410314	0.611238	0.499606	0.729204	0.558387	0.512811	0.190347	0.26622	0.450895	0.671134	0.436322	0.527828	0.427918	0.433361	0.370628	0.36485	0.311312	0.303219	0.294732	0.168263	0.428999	0.237432	-0.031708	0.197478	-0.137509
TCGA-C8-A12U-01A	0.326851	0.337571	0.46705	0.393705	0.186418	0.398369	0.247447	0.532549	0.521011	0.42328	0.243544	0.469292	0.428056	0.416696	0.439828	0.141802	0.54606	0.513491	0.423771	0.230826	0.177793	0.143666	0.26873	0.57047	0.42887	0.598088	0.554901	0.744954	0.560558	0.274544	0.103631	0.259289	0.422704	0.685143	0.412212	0.535451	0.409443	0.413391	0.245298	0.259357	0.297531	0.175303	0.265392	0.162568	0.402303	0.262177	0.00830603	0.124891	-0.182491
TCGA-C8-A12W-01A	0.340291	0.385062	0.495946	0.440493	0.265983	0.504226	0.258802	0.493878	0.510562	0.461848	0.376678	0.487556	0.467232	0.44607	0.483618	0.232501	0.555205	0.405475	0.343992	0.341554	0.252657	0.162858	0.289521	0.574667	0.444035	0.580198	0.532697	0.72394	0.560262	0.535098	0.161041	0.266547	0.417693	0.62392	0.411637	0.516456	0.410929	0.415244	0.343301	0.413379	0.286779	0.29524	0.277727	0.164927	0.400766	0.228103	-0.058896	0.184176	-0.141782
TCGA-C8-A12X-01A	0.294338	0.348002	0.460658	0.349758	0.285828	0.460867	0.215783	0.509845	0.397865	0.437202	0.351742	0.475082	0.473888	0.431339	0.431218	0.198477	0.540159	0.547446	0.39343	0.285506	0.182744	0.100126	0.265165	0.57174	0.437711	0.522204	0.429052	0.699414	0.495487	0.410843	0.115973	0.261205	0.401756	0.655276	0.398708	0.484592	0.412024	0.417719	0.28381	0.394982	0.304229	0.24494	0.229609	0.168773	0.396006	0.183016	-0.0980464	0.132331	-0.124758
TCGA-C8-A12Y-01A	0.380104	0.392565	0.445657	0.332223	0.24486	0.490975	0.259492	0.511166	0.416606	0.484597	0.392816	0.483705	0.518406	0.49509	0.419575	0.233445	0.504764	0.608231	0.447482	0.309418	0.217965	0.0829218	0.30232	0.552676	0.422923	0.538171	0.434507	0.714795	0.517462	0.494537	0.140813	0.268036	0.411982	0.656253	0.432617	0.54432	0.434942	0.427913	0.324699	0.372667	0.295216	0.301939	0.272467	0.177693	0.40367	0.198427	-0.0621595	0.160735	-0.136199
TCGA-C8-A12Z-01A	0.338702	0.395598	0.481296	0.425694	0.246707	0.491395	0.206132	0.488105	0.496593	0.452948	0.443863	0.495524	0.396038	0.377352	0.49843	0.17896	0.591587	0.392	0.308259	0.298302	0.19608	0.151364	0.268986	0.580452	0.447102	0.594208	0.491153	0.724909	0.49245	0.462935	0.123071	0.250083	0.414018	0.636919	0.455829	0.504359	0.411546	0.4122	0.335759	0.38373	0.296083	0.269878	0.270947	0.155285	0.393902	0.143749	-0.0196764	0.176431	-0.129944
TCGA-C8-A130-01A	0.323426	0.361693	0.470421	0.423381	0.284227	0.476306	0.229656	0.505273	0.521065	0.438909	0.3851	0.493094	0.423978	0.408738	0.428764	0.220109	0.508536	0.438821	0.339897	0.305062	0.251008	0.111957	0.271335	0.565724	0.426237	0.579119	0.550647	0.737772	0.554845	0.48826	0.114463	0.261862	0.403298	0.666239	0.408082	0.520621	0.398835	0.418496	0.33462	0.394951	0.288317	0.276412	0.262183	0.151817	0.400762	0.186138	-0.0384427	0.152689	-0.152363
TCGA-C8-A131-01A	0.470932	0.43225	0.473502	0.402177	0.299226	0.528649	0.322829	0.494371	0.497062	0.484648	0.42129	0.491027	0.343226	0.351897	0.468901	0.227768	0.515999	0.3605	0.339263	0.324614	0.270073	0.125113	0.315832	0.578997	0.421626	0.591023	0.517511	0.72075	0.515297	0.557682	0.225127	0.288049	0.409001	0.63677	0.453177	0.529783	0.449849	0.430694	0.36816	0.437963	0.292681	0.303166	0.313219	0.140299	0.375551	0.258794	-0.0311241	0.235065	-0.147392
TCGA-C8-A132-01A	0.437674	0.40494	0.435786	0.402149	0.304544	0.557195	0.332816	0.47159	0.427377	0.490892	0.442498	0.469007	0.44291	0.424494	0.49545	0.211	0.564257	0.489593	0.425337	0.3745	0.281646	0.191297	0.348038	0.560475	0.460082	0.549255	0.410055	0.711001	0.460525	0.576027	0.227295	0.2515	0.393685	0.622477	0.406377	0.486751	0.43752	0.415808	0.401041	0.435615	0.295199	0.337624	0.347212	0.125113	0.368357	0.324915	-0.0915227	0.266343	-0.132865
TCGA-C8-A134-01A	0.42834	0.378909	0.43349	0.447911	0.251311	0.488687	0.339113	0.509766	0.572491	0.462117	0.363139	0.471347	0.285939	0.310075	0.426819	0.238119	0.516333	0.568693	0.463475	0.334794	0.221026	0.138248	0.314892	0.582212	0.449719	0.6002	0.608845	0.756718	0.526617	0.44508	0.208843	0.242035	0.392681	0.624345	0.389412	0.54316	0.430172	0.454972	0.329707	0.321824	0.302539	0.262244	0.306107	0.122869	0.349219	0.309838	-0.00407474	0.180923	-0.14713
TCGA-C8-A135-01A	0.403842	0.405576	0.4877	0.424374	0.301557	0.518003	0.303641	0.495138	0.488822	0.46997	0.430781	0.52332	0.363741	0.35782	0.51461	0.218676	0.544598	0.397665	0.355014	0.328258	0.232069	0.187371	0.315204	0.58189	0.448573	0.602102	0.499805	0.73365	0.542703	0.512793	0.171918	0.299372	0.437101	0.655597	0.439583	0.536559	0.438085	0.431232	0.378277	0.438394	0.29992	0.287178	0.318763	0.144741	0.391101	0.254645	-0.0333501	0.225188	-0.130148
TCGA-C8-A137-01A	0.308089	0.393995	0.420901	0.422222	0.267802	0.523648	0.156502	0.50483	0.524768	0.440232	0.368529	0.505781	0.361003	0.360636	0.469361	0.177991	0.575752	0.347926	0.267198	0.297039	0.202773	0.125844	0.258926	0.576358	0.458217	0.602501	0.536019	0.751506	0.558603	0.48503	0.0905937	0.279	0.418024	0.661662	0.438541	0.526462	0.414346	0.394393	0.348489	0.396206	0.297894	0.27358	0.250233	0.166723	0.412564	0.115865	-0.040895	0.170269	-0.170984
TCGA-C8-A138-01A	0.373694	0.365547	0.458702	0.349073	0.249925	0.501561	0.327076	0.503112	0.414994	0.482711	0.402943	0.46196	0.341816	0.373868	0.442587	0.260178	0.495239	0.529671	0.446571	0.335039	0.241295	0.13318	0.340749	0.517322	0.425252	0.531205	0.418229	0.68995	0.463726	0.516677	0.193796	0.2562	0.40376	0.645607	0.401942	0.543529	0.434115	0.408321	0.329643	0.418685	0.279234	0.32438	0.307426	0.172875	0.422861	0.336468	-0.022479	0.228646	-0.1304
TCGA-C8-A1HE-01A	0.324162	0.349533	0.425476	0.381515	0.221547	0.503885	0.235131	0.473434	0.386199	0.448082	0.412281	0.481297	0.485381	0.435939	0.49869	0.172051	0.579734	0.466686	0.342375	0.289853	0.229089	0.116672	0.284509	0.549436	0.431607	0.5268	0.389584	0.682153	0.422097	0.416689	0.130655	0.263531	0.418694	0.641161	0.401223	0.513403	0.409118	0.384033	0.35328	0.399551	0.326682	0.279682	0.26264	0.177224	0.399797	0.170407	-0.0784704	0.176155	-0.134841
TCGA-C8-A1HF-01A	0.383737	0.387827	0.440431	0.404587	0.22034	0.464077	0.332263	0.528437	0.541465	0.491195	0.382045	0.47338	0.311923	0.368279	0.452225	0.180335	0.547838	0.55803	0.475303	0.284606	0.211275	0.0887782	0.335836	0.582577	0.446274	0.59722	0.584413	0.756269	0.536613	0.509072	0.206424	0.255012	0.433664	0.665695	0.425843	0.525908	0.425915	0.424958	0.324578	0.408576	0.284581	0.272646	0.296476	0.151801	0.404455	0.344325	-0.0140197	0.207078	-0.173805
TCGA-C8-A1HG-01A	0.333749	0.35068	0.446614	0.365802	0.225036	0.441884	0.29724	0.521154	0.493118	0.465063	0.290006	0.483902	0.432088	0.428246	0.440376	0.164955	0.567495	0.53991	0.447394	0.267782	0.218782	0.192407	0.309329	0.601172	0.436909	0.597918	0.541911	0.752546	0.538322	0.438072	0.156023	0.265693	0.429151	0.684234	0.40366	0.512047	0.384523	0.440779	0.282704	0.332726	0.305027	0.244215	0.286314	0.171915	0.396867	0.324661	0.00993753	0.167832	-0.168004
TCGA-C8-A1HI-01A	0.343902	0.360316	0.446139	0.338093	0.254538	0.511374	0.190339	0.50506	0.386753	0.462688	0.386736	0.476273	0.473161	0.447473	0.500377	0.214679	0.593936	0.498369	0.367077	0.313697	0.194477	0.112591	0.271361	0.550532	0.434909	0.544614	0.402807	0.711635	0.474267	0.467395	0.118241	0.253812	0.413212	0.670909	0.402619	0.509046	0.461992	0.399411	0.350199	0.372012	0.303001	0.296799	0.265486	0.178347	0.401038	0.17888	-0.0698968	0.182459	-0.120817
TCGA-C8-A1HJ-01A	0.419429	0.350606	0.485036	0.430909	0.293401	0.491127	0.265102	0.507481	0.606592	0.431893	0.4373	0.461719	0.290519	0.340483	0.467042	0.12299	0.547765	0.437132	0.370999	0.273971	0.204153	0.199518	0.278112	0.591322	0.403659	0.613043	0.641332	0.786655	0.613814	0.428053	0.164726	0.197171	0.384275	0.645316	0.392385	0.507435	0.382166	0.431407	0.356479	0.372971	0.266657	0.235217	0.302244	0.112598	0.358612	0.223302	0.0298153	0.208437	-0.128644
TCGA-C8-A1HK-01A	0.299932	0.324276	0.472711	0.415245	0.2511	0.505379	0.206604	0.492206	0.522568	0.428681	0.375773	0.463369	0.330899	0.331374	0.495829	0.128496	0.601276	0.456051	0.365396	0.270646	0.190698	0.136381	0.25889	0.572624	0.455841	0.568	0.514785	0.737544	0.507758	0.361022	0.110542	0.251216	0.404033	0.656183	0.404766	0.479468	0.390136	0.369116	0.328899	0.345928	0.296519	0.206883	0.253944	0.114149	0.372589	0.203385	-0.0162894	0.163118	-0.136413
TCGA-C8-A1HL-01A	0.341297	0.359354	0.473385	0.416555	0.260696	0.536614	0.233816	0.515637	0.524761	0.466906	0.405159	0.471239	0.425075	0.429869	0.484531	0.203402	0.575257	0.403476	0.331822	0.30059	0.219841	0.129278	0.300456	0.559372	0.437546	0.561873	0.53622	0.732251	0.481235	0.488927	0.143853	0.252951	0.406499	0.659598	0.420089	0.515115	0.420392	0.407312	0.379318	0.458851	0.292295	0.301199	0.304108	0.159082	0.396828	0.190402	0.0034721	0.210827	-0.17282
TCGA-C8-A1HM-01A	0.380088	0.378021	0.459542	0.424823	0.215038	0.439881	0.366259	0.525983	0.569456	0.493934	0.28287	0.462642	0.37341	0.3868	0.461652	0.102392	0.571617	0.684329	0.573872	0.254778	0.232423	0.0628234	0.36795	0.586103	0.458532	0.609328	0.609122	0.753046	0.535899	0.341727	0.246353	0.257275	0.408284	0.648173	0.408019	0.546275	0.407992	0.422312	0.29028	0.322103	0.302496	0.226668	0.337118	0.149679	0.394422	0.400443	-0.0340859	0.192644	-0.1609
TCGA-C8-A1HN-01A	0.304084	0.324691	0.436695	0.397594	0.226371	0.505688	0.193659	0.521587	0.513512	0.447666	0.337128	0.478771	0.397268	0.370058	0.458611	0.162672	0.57642	0.37437	0.289138	0.253347	0.188424	0.0621448	0.265032	0.569763	0.415111	0.572088	0.547804	0.74594	0.495432	0.403575	0.11081	0.24414	0.410804	0.665386	0.407166	0.506852	0.382248	0.40655	0.291246	0.34341	0.29295	0.223927	0.240133	0.174307	0.3959	0.177302	-0.0315536	0.138169	-0.160748
TCGA-C8-A1HO-01A	0.319384	0.319791	0.426044	0.374937	0.204327	0.489058	0.195131	0.500339	0.447138	0.42653	0.308226	0.451768	0.456253	0.417227	0.474536	0.155933	0.565261	0.622368	0.436316	0.25183	0.18052	0.17112	0.248261	0.589967	0.416809	0.537662	0.461897	0.722224	0.503261	0.367366	0.085902	0.229474	0.384931	0.637188	0.373608	0.442992	0.392281	0.414147	0.318168	0.348659	0.313281	0.201036	0.24088	0.132109	0.382087	0.160189	-0.0323784	0.111078	-0.129845
TCGA-C8-A26V-01A	0.355877	0.413782	0.456163	0.400478	0.200595	0.496977	0.257603	0.496098	0.459708	0.486402	0.335587	0.511524	0.457307	0.431358	0.495012	0.185021	0.597834	0.588268	0.455313	0.296703	0.212468	0.159476	0.315782	0.567773	0.424833	0.57253	0.46682	0.714854	0.457681	0.477096	0.162816	0.29053	0.432219	0.67819	0.449511	0.525933	0.425801	0.419116	0.349902	0.361199	0.336756	0.294993	0.292426	0.191626	0.421277	0.207463	-0.0559154	0.166855	-0.166379
TCGA-C8-A26W-01A	0.396706	0.384648	0.477253	0.409873	0.252468	0.52639	0.29591	0.51598	0.525682	0.494613	0.375147	0.495887	0.49799	0.476524	0.470487	0.211036	0.539548	0.566947	0.443218	0.30423	0.255521	0.095698	0.309317	0.555069	0.435365	0.562718	0.543049	0.731862	0.471552	0.485055	0.188214	0.26088	0.426548	0.651944	0.396422	0.520461	0.428328	0.446707	0.355843	0.402047	0.29413	0.274683	0.301835	0.1771	0.404633	0.285314	-0.0111774	0.199991	-0.145579
TCGA-C8-A26X-01A	0.465837	0.461967	0.490898	0.350675	0.281871	0.524526	0.385132	0.489921	0.446398	0.511834	0.394201	0.517917	0.347526	0.369207	0.521929	0.207276	0.54782	0.562808	0.511051	0.315992	0.225651	0.148806	0.383055	0.582805	0.459713	0.617672	0.473694	0.723562	0.519973	0.520519	0.285481	0.326501	0.459715	0.661253	0.453185	0.56068	0.446887	0.458939	0.334565	0.430517	0.309996	0.342959	0.377997	0.195216	0.417734	0.397409	-0.0561452	0.280216	-0.151808
TCGA-C8-A26Y-01A	0.393563	0.406418	0.494281	0.41954	0.228339	0.462377	0.270922	0.485966	0.50516	0.468666	0.341243	0.513941	0.345358	0.386716	0.454727	0.191271	0.557405	0.442316	0.373285	0.277268	0.186229	0.119445	0.310992	0.572616	0.475619	0.623056	0.540795	0.717296	0.440406	0.34737	0.15504	0.280003	0.416658	0.655852	0.467046	0.551838	0.458719	0.441136	0.273766	0.315903	0.319412	0.225185	0.257307	0.186772	0.43597	0.21664	-0.0132257	0.171046	-0.174744
TCGA-C8-A26Z-01A	0.312391	0.355643	0.428853	0.389198	0.235948	0.522745	0.165356	0.503296	0.425171	0.455014	0.37918	0.464467	0.480841	0.432164	0.477484	0.182191	0.592957	0.335379	0.267344	0.282695	0.212923	0.130238	0.244063	0.568675	0.423606	0.53692	0.437848	0.704764	0.477453	0.441134	0.0906229	0.241926	0.383284	0.639593	0.399124	0.49624	0.400462	0.388628	0.35397	0.395671	0.292772	0.248004	0.263229	0.172475	0.39842	0.119431	-0.0548475	0.122825	-0.160005
TCGA-C8-A273-01A	0.395142	0.370887	0.49598	0.382767	0.263677	0.510925	0.238316	0.500791	0.452405	0.477763	0.374853	0.483343	0.47672	0.456924	0.456812	0.193923	0.5585	0.509414	0.375605	0.329991	0.203712	0.140766	0.282896	0.569977	0.422915	0.536306	0.473416	0.706761	0.487587	0.502414	0.150128	0.265845	0.409111	0.640936	0.408562	0.484612	0.446043	0.423063	0.341913	0.392469	0.282261	0.293371	0.273835	0.176678	0.397083	0.182033	-0.0778332	0.172285	-0.132464
TCGA-C8-A274-01A	0.291541	0.332461	0.413648	0.408679	0.181746	0.444361	0.225905	0.464459	0.443162	0.431874	0.374958	0.478619	0.482089	0.42859	0.457718	0.180999	0.567724	0.437196	0.328797	0.274721	0.203252	0.109902	0.265766	0.562546	0.431883	0.525825	0.443391	0.697859	0.445723	0.377952	0.112794	0.242525	0.394271	0.648092	0.413039	0.497484	0.377326	0.370287	0.318807	0.35862	0.316517	0.24349	0.250204	0.143487	0.389554	0.149673	-0.0547496	0.143814	-0.128927
TCGA-C8-A275-01A	0.410434	0.385355	0.522359	0.449033	0.180518	0.497078	0.351616	0.503296	0.55773	0.481767	0.378131	0.479213	0.359843	0.396821	0.506704	0.160047	0.555645	0.545166	0.474195	0.311969	0.290299	0.138459	0.36914	0.567344	0.480858	0.615082	0.578075	0.738097	0.482036	0.431321	0.236227	0.293661	0.423535	0.655053	0.408258	0.556503	0.434387	0.425451	0.324775	0.368437	0.303986	0.28934	0.326848	0.15285	0.388855	0.346836	-0.0171522	0.226479	-0.140111
TCGA-C8-A278-01A	0.397515	0.382014	0.475487	0.377761	0.230891	0.494695	0.341366	0.493346	0.48889	0.472507	0.372753	0.498092	0.367729	0.378726	0.523175	0.164204	0.568798	0.581173	0.497973	0.29069	0.237122	0.124628	0.376055	0.591862	0.452674	0.619685	0.504858	0.744819	0.543408	0.497271	0.235546	0.290848	0.446051	0.661121	0.434816	0.541226	0.411679	0.435068	0.333125	0.417854	0.325323	0.324663	0.347565	0.17644	0.399801	0.343581	-0.034152	0.247636	-0.168305
TCGA-C8-A27A-01A	0.261568	0.332792	0.410489	0.434491	0.262	0.478775	0.160305	0.516717	0.561882	0.422609	0.308319	0.427166	0.4431	0.405999	0.472274	0.158702	0.580841	0.552864	0.388392	0.262794	0.13191	0.240982	0.231138	0.580867	0.403909	0.563455	0.58268	0.753277	0.525824	0.351377	0.0727009	0.211806	0.390094	0.632171	0.400273	0.466178	0.367423	0.393897	0.325166	0.395627	0.30452	0.177103	0.247663	0.129304	0.358348	0.147207	-0.00271383	0.133592	-0.17858
TCGA-C8-A27B-01A	0.477385	0.391213	0.461955	0.456805	0.269722	0.482684	0.384712	0.499696	0.593287	0.486172	0.428188	0.453385	0.318191	0.344795	0.470038	0.131977	0.545503	0.581256	0.520532	0.300904	0.194732	0.144629	0.38178	0.591566	0.429884	0.615007	0.605932	0.763409	0.554867	0.387097	0.324644	0.237398	0.371722	0.599382	0.416636	0.498484	0.404728	0.429241	0.330138	0.353843	0.308919	0.243956	0.335655	0.120408	0.356535	0.372452	0.0115687	0.239969	-0.178752
TCGA-C8-A3M7-01A	0.385743	0.391018	0.421437	0.363332	0.311284	0.537419	0.283405	0.467582	0.388193	0.469959	0.442699	0.518037	0.366153	0.356072	0.504618	0.269369	0.571919	0.43293	0.369169	0.332765	0.250079	0.16685	0.30355	0.545429	0.427866	0.509676	0.382833	0.68849	0.41896	0.47799	0.150811	0.288387	0.432694	0.646515	0.384314	0.509723	0.448026	0.41102	0.412507	0.436596	0.316698	0.304551	0.312359	0.14905	0.386147	0.207469	-0.0785437	0.232066	-0.149602
TCGA-C8-A3M8-01A	0.335951	0.37219	0.441474	0.398653	0.285838	0.548568	0.205351	0.492434	0.419327	0.444056	0.389276	0.501591	0.473244	0.421234	0.456734	0.227087	0.578706	0.348273	0.264258	0.311789	0.184716	0.129575	0.25602	0.550129	0.410858	0.529812	0.441802	0.698805	0.487426	0.480705	0.0868897	0.2597	0.413249	0.635322	0.405865	0.519121	0.427007	0.412997	0.344448	0.462003	0.308652	0.275664	0.260577	0.188015	0.382743	0.131121	-0.0768514	0.158462	-0.153624
TCGA-C8-A8HP-01A	0.377014	0.382715	0.479386	0.362716	0.236051	0.448612	0.320645	0.497817	0.452331	0.455058	0.365599	0.495033	0.331052	0.375792	0.415862	0.253737	0.4933	0.488856	0.424437	0.327328	0.250931	0.117603	0.324355	0.570706	0.435963	0.565669	0.463792	0.703704	0.49962	0.442985	0.203649	0.282568	0.411773	0.652696	0.414315	0.545307	0.443182	0.431134	0.259005	0.369342	0.274182	0.322057	0.307052	0.145587	0.378234	0.337111	-0.0643493	0.199456	-0.118822
TCGA-C8-A8HQ-01A	0.455565	0.415703	0.476191	0.412681	0.290801	0.541545	0.326634	0.494066	0.497596	0.489269	0.440903	0.466054	0.483049	0.454845	0.449364	0.235656	0.549637	0.473401	0.406531	0.336062	0.295453	0.115386	0.31031	0.562088	0.433518	0.55006	0.506841	0.715738	0.495705	0.554656	0.208296	0.264471	0.385069	0.628848	0.407336	0.509878	0.451502	0.430353	0.358086	0.444206	0.267749	0.334814	0.319895	0.162778	0.357863	0.282897	-0.0552558	0.227092	-0.131791
TCGA-C8-A8HR-01A	0.499238	0.429546	0.460966	0.393493	0.32339	0.549775	0.364964	0.494047	0.428488	0.522444	0.424	0.501494	0.418	0.40284	0.451625	0.265631	0.514576	0.590551	0.485039	0.371525	0.26859	0.233259	0.342545	0.545712	0.426826	0.523379	0.438967	0.697362	0.490059	0.576389	0.24022	0.281812	0.400653	0.623995	0.389284	0.53723	0.461412	0.451448	0.379368	0.445405	0.292109	0.327575	0.346957	0.139921	0.373264	0.305259	-0.0925716	0.264211	-0.134678
TCGA-D8-A13Y-01A	0.245019	0.353808	0.434903	0.465158	0.2755	0.480321	0.129778	0.523775	0.584742	0.408113	0.309197	0.439698	0.358701	0.393082	0.460613	0.194807	0.532089	0.250978	0.18773	0.280708	0.118677	0.253334	0.196024	0.542816	0.430708	0.591175	0.632786	0.744253	0.477675	0.407635	0.025807	0.230644	0.393167	0.635455	0.419179	0.502462	0.382394	0.444745	0.307196	0.375594	0.297666	0.180609	0.223976	0.161616	0.375682	0.0636841	0.087033	0.156152	-0.13095
TCGA-D8-A13Z-01A	0.421248	0.431798	0.531777	0.460976	0.303203	0.532624	0.342118	0.485817	0.524758	0.483617	0.422531	0.46232	0.345811	0.376267	0.500013	0.188984	0.575365	0.59689	0.48188	0.349421	0.2591	0.186178	0.335887	0.579646	0.454396	0.624271	0.542264	0.73119	0.522418	0.534392	0.250908	0.264617	0.395392	0.618792	0.480886	0.525436	0.442649	0.417297	0.353655	0.400134	0.309275	0.332932	0.350932	0.13335	0.380507	0.300244	-0.0312259	0.259289	-0.132962
TCGA-D8-A140-01A	0.364374	0.364852	0.440967	0.400211	0.249454	0.530585	0.274252	0.471147	0.415395	0.487344	0.369255	0.477095	0.488728	0.405505	0.500946	0.177621	0.588655	0.559524	0.429347	0.274531	0.227475	0.127648	0.282366	0.560271	0.42079	0.527804	0.412966	0.691074	0.448909	0.410487	0.14859	0.236151	0.389525	0.6062	0.395178	0.47714	0.402331	0.400486	0.350806	0.390877	0.317708	0.243214	0.288962	0.184773	0.377472	0.234751	-0.0833418	0.179604	-0.15944
TCGA-D8-A141-01A	0.484194	0.428603	0.441113	0.373122	0.31045	0.552315	0.382061	0.462486	0.367558	0.52342	0.441353	0.484235	0.452043	0.426355	0.492993	0.216814	0.552329	0.557912	0.493759	0.341413	0.288868	0.179246	0.369512	0.568693	0.434444	0.54169	0.370307	0.699276	0.484764	0.598997	0.281395	0.2695	0.414391	0.620956	0.387635	0.515406	0.43415	0.41479	0.399074	0.428861	0.302087	0.334473	0.368614	0.154446	0.378777	0.394682	-0.119097	0.274699	-0.167093
TCGA-D8-A142-01A	0.409411	0.42798	0.521486	0.422242	0.292668	0.528801	0.286171	0.479599	0.457618	0.477524	0.447919	0.461958	0.346847	0.33034	0.47847	0.265392	0.559987	0.346292	0.326574	0.376778	0.198694	0.184867	0.311614	0.573447	0.43011	0.589513	0.467323	0.709436	0.489585	0.567422	0.200411	0.26089	0.396433	0.62404	0.420471	0.538681	0.434682	0.421698	0.38107	0.467054	0.308374	0.331207	0.329151	0.142981	0.350066	0.259193	-0.0683125	0.254186	-0.160554
TCGA-D8-A143-01A	0.362273	0.445263	0.447524	0.471278	0.311127	0.452741	0.281292	0.515123	0.579147	0.456751	0.393069	0.464871	0.32235	0.362672	0.434933	0.173716	0.54143	0.378767	0.34161	0.308677	0.208405	0.127008	0.289459	0.573049	0.450924	0.610453	0.616177	0.758624	0.527809	0.44952	0.161887	0.254835	0.39333	0.646184	0.494649	0.548872	0.412729	0.437414	0.304565	0.346559	0.318597	0.248144	0.305381	0.104264	0.363483	0.253139	0.0128419	0.206443	-0.135539
TCGA-D8-A145-01A	0.358856	0.397342	0.420664	0.383378	0.294866	0.567046	0.275206	0.451796	0.362693	0.485939	0.420723	0.505343	0.476042	0.430292	0.528152	0.237377	0.579419	0.350796	0.312268	0.353171	0.270282	0.169547	0.284292	0.557474	0.429337	0.509984	0.353396	0.680088	0.442402	0.519277	0.137142	0.282689	0.419225	0.607056	0.389068	0.496929	0.424013	0.397134	0.417693	0.419669	0.311153	0.300047	0.29144	0.172526	0.386566	0.210293	-0.110331	0.219475	-0.144278
TCGA-D8-A146-01A	0.417626	0.415555	0.484602	0.370494	0.263532	0.566629	0.280658	0.45162	0.351616	0.485491	0.445226	0.507428	0.497521	0.459053	0.523298	0.240153	0.583803	0.386896	0.328038	0.355045	0.279431	0.166785	0.316976	0.548364	0.427708	0.519438	0.340047	0.666137	0.397596	0.575322	0.176063	0.287438	0.434428	0.614043	0.410977	0.514214	0.439862	0.399529	0.411074	0.476307	0.321761	0.344407	0.296428	0.18171	0.371537	0.228055	-0.104475	0.260806	-0.138642
TCGA-D8-A147-01A	0.358296	0.35561	0.411583	0.482158	0.241423	0.529655	0.298865	0.472288	0.561984	0.451326	0.37158	0.406099	0.304402	0.318162	0.423951	0.194927	0.560992	0.624697	0.475873	0.350955	0.216635	0.140414	0.300714	0.564348	0.443393	0.550361	0.571181	0.75314	0.53107	0.462195	0.208547	0.197915	0.332094	0.569982	0.398425	0.49466	0.385731	0.430751	0.358883	0.319343	0.28978	0.256725	0.289506	0.104156	0.334027	0.300111	-0.0145349	0.18453	-0.107911
TCGA-D8-A1J8-01A	0.448247	0.446436	0.424809	0.407364	0.23149	0.526266	0.34596	0.457405	0.526193	0.493431	0.402633	0.441084	0.404753	0.387543	0.532751	0.118822	0.641697	0.491372	0.465388	0.282544	0.259771	0.200891	0.353975	0.568424	0.458468	0.591923	0.526205	0.709251	0.39115	0.491087	0.277068	0.245332	0.376825	0.612645	0.440078	0.505141	0.390613	0.399145	0.377833	0.409818	0.33199	0.293131	0.346217	0.136022	0.360434	0.33867	-0.0192554	0.269299	-0.174909
TCGA-D8-A1J9-01A	0.350015	0.394863	0.483343	0.401382	0.222592	0.514382	0.254637	0.466163	0.450055	0.456956	0.408178	0.47992	0.418189	0.399767	0.50141	0.192532	0.590346	0.484727	0.382466	0.313203	0.249904	0.177929	0.311521	0.555646	0.453791	0.579356	0.446385	0.695234	0.438855	0.514948	0.167223	0.250313	0.40272	0.619491	0.442345	0.52172	0.406234	0.412198	0.365202	0.45338	0.306959	0.296647	0.286555	0.162089	0.392337	0.207991	-0.050764	0.214401	-0.113395
TCGA-D8-A1JA-01A	0.449151	0.459705	0.463357	0.381805	0.179739	0.553348	0.295555	0.435368	0.435817	0.463826	0.421023	0.478899	0.386673	0.368488	0.525076	0.14266	0.639368	0.516887	0.434433	0.306318	0.286201	0.209595	0.331877	0.572779	0.460875	0.585845	0.416826	0.690648	0.398634	0.515303	0.243439	0.242922	0.38025	0.598608	0.453011	0.513262	0.404107	0.386166	0.42969	0.435179	0.316916	0.272041	0.301701	0.143648	0.379598	0.21359	-0.0270111	0.233296	-0.146337
TCGA-D8-A1JB-01A	0.444832	0.382443	0.459773	0.344381	0.268719	0.540073	0.354183	0.463981	0.336249	0.500617	0.38818	0.481689	0.435305	0.392088	0.50978	0.20485	0.609772	0.565938	0.488866	0.340164	0.256537	0.130089	0.355002	0.553857	0.446955	0.536347	0.336613	0.691194	0.424052	0.458049	0.240201	0.261947	0.388238	0.63986	0.375464	0.513996	0.436159	0.405256	0.395431	0.415203	0.338139	0.287604	0.347711	0.179311	0.417488	0.365965	-0.0966069	0.251627	-0.132189
TCGA-D8-A1JC-01A	0.354533	0.384446	0.496742	0.428665	0.254685	0.54298	0.285737	0.48471	0.490873	0.472285	0.391074	0.495125	0.455888	0.434945	0.501106	0.220247	0.594594	0.596363	0.461462	0.340716	0.260302	0.118847	0.314247	0.553991	0.443433	0.57487	0.492873	0.71029	0.459265	0.500906	0.186557	0.25332	0.409113	0.617923	0.417817	0.492866	0.414642	0.39444	0.350883	0.417795	0.311844	0.287327	0.28449	0.180265	0.407141	0.226665	-0.0689933	0.194411	-0.119069
TCGA-D8-A1JD-01A	0.367035	0.397668	0.49029	0.434956	0.234105	0.510887	0.288219	0.486755	0.507766	0.47139	0.384124	0.487253	0.468364	0.440143	0.507407	0.186377	0.570831	0.464959	0.385655	0.326834	0.239472	0.126907	0.313612	0.558161	0.446766	0.592954	0.513906	0.730825	0.511907	0.541579	0.196075	0.26843	0.420649	0.640842	0.415151	0.517672	0.413667	0.425155	0.378062	0.402289	0.314333	0.288417	0.300511	0.190015	0.418116	0.246248	-0.0537376	0.193857	-0.138847
TCGA-D8-A1JE-01A	0.360516	0.397885	0.425804	0.396702	0.179026	0.538464	0.268975	0.445329	0.431938	0.469842	0.401809	0.459214	0.45274	0.415678	0.49258	0.179026	0.609456	0.540551	0.430324	0.295433	0.275148	0.164136	0.334187	0.539416	0.420025	0.532189	0.446704	0.692081	0.398308	0.547684	0.213712	0.250152	0.394614	0.622636	0.416609	0.499172	0.381594	0.390621	0.408244	0.419385	0.321718	0.316436	0.29039	0.183054	0.388972	0.225941	-0.0442123	0.225106	-0.142595
TCGA-D8-A1JF-01A	0.313765	0.356729	0.477083	0.371834	0.207037	0.496548	0.25094	0.446859	0.425073	0.44748	0.381421	0.510093	0.375626	0.352843	0.57314	0.16102	0.639739	0.336274	0.302655	0.283608	0.212132	0.154633	0.315296	0.583984	0.436614	0.601268	0.416156	0.689985	0.438706	0.469416	0.158939	0.335243	0.475581	0.64321	0.425854	0.542665	0.383273	0.393604	0.379445	0.350185	0.336769	0.291224	0.300193	0.216576	0.406159	0.222435	-0.0385167	0.203477	-0.168948
TCGA-D8-A1JH-01A	0.42835	0.418279	0.467406	0.371119	0.266497	0.585965	0.304597	0.447615	0.334162	0.503867	0.436339	0.502178	0.524063	0.467574	0.524781	0.227853	0.585138	0.442865	0.376068	0.361591	0.280676	0.169548	0.332442	0.549494	0.426487	0.519329	0.33427	0.679636	0.405728	0.554797	0.216978	0.282773	0.416878	0.61869	0.380364	0.507265	0.44477	0.410781	0.43267	0.482987	0.323486	0.316111	0.323235	0.191116	0.394995	0.25512	-0.120203	0.254574	-0.13222
TCGA-D8-A1JI-01A	0.315421	0.31025	0.439623	0.325664	0.226468	0.449895	0.22725	0.483722	0.328448	0.438896	0.306303	0.496815	0.466462	0.439707	0.481136	0.146117	0.571464	0.354322	0.266299	0.243579	0.140964	0.132122	0.236956	0.538565	0.411695	0.512174	0.370824	0.685115	0.420288	0.321617	0.0978142	0.264765	0.446354	0.678594	0.393495	0.505142	0.371299	0.401322	0.323789	0.326177	0.328132	0.232377	0.220706	0.182938	0.405019	0.147008	-0.0580973	0.113478	-0.147836
TCGA-D8-A1JJ-01A	0.357855	0.433143	0.492124	0.436215	0.209773	0.514179	0.249346	0.494331	0.492777	0.479346	0.411323	0.473726	0.404056	0.399661	0.550162	0.216726	0.584543	0.462704	0.37922	0.326825	0.233495	0.125067	0.311302	0.583816	0.449929	0.614046	0.493925	0.732736	0.482848	0.552376	0.172528	0.253312	0.405081	0.632381	0.452056	0.549658	0.417095	0.413862	0.367702	0.380188	0.306044	0.295057	0.284127	0.156341	0.377185	0.214961	-0.0449509	0.202888	-0.178782
TCGA-D8-A1JK-01A	0.483435	0.49001	0.516982	0.387598	0.262126	0.527613	0.390426	0.487901	0.471756	0.505801	0.40902	0.509093	0.336715	0.340243	0.517406	0.210172	0.582961	0.560917	0.508876	0.339777	0.259658	0.143685	0.37804	0.572248	0.463641	0.636674	0.492308	0.714778	0.461039	0.55582	0.302504	0.333239	0.44353	0.651361	0.494136	0.5612	0.44799	0.431518	0.352427	0.438581	0.325694	0.327999	0.344406	0.195794	0.409155	0.359926	-0.0395015	0.271894	-0.138055
TCGA-D8-A1JL-01A	0.462424	0.409556	0.452078	0.455034	0.284869	0.531692	0.38767	0.470061	0.510506	0.498414	0.397242	0.469165	0.337447	0.360362	0.4793	0.203938	0.581089	0.653648	0.546459	0.350924	0.263346	0.164602	0.372855	0.58889	0.448015	0.602888	0.52406	0.741128	0.507342	0.532367	0.29923	0.256423	0.384115	0.633801	0.412653	0.523268	0.427294	0.449913	0.378958	0.451358	0.320809	0.324363	0.356319	0.146794	0.378606	0.372152	-0.01437	0.253361	-0.132974
TCGA-D8-A1JM-01A	0.409347	0.43923	0.438807	0.441332	0.310949	0.423463	0.306555	0.49884	0.550224	0.436603	0.409188	0.465901	0.375052	0.384662	0.45588	0.141573	0.548261	0.452236	0.372813	0.263745	0.297668	0.159889	0.281541	0.57231	0.440809	0.599476	0.580982	0.757738	0.584184	0.345148	0.170581	0.20253	0.370795	0.656374	0.466331	0.516411	0.394337	0.479332	0.314365	0.288876	0.304861	0.148787	0.274264	0.125384	0.376958	0.234622	-0.0122878	0.15775	-0.101234
TCGA-D8-A1JN-01A	0.273566	0.323067	0.431889	0.306924	0.205258	0.457142	0.223987	0.475888	0.331694	0.40021	0.370286	0.490648	0.404851	0.374603	0.481445	0.136669	0.598939	0.44073	0.334408	0.226553	0.195328	0.051205	0.227421	0.585128	0.446155	0.514622	0.323679	0.673157	0.406894	0.228435	0.0872163	0.244298	0.42468	0.653232	0.380253	0.481206	0.394217	0.382083	0.281951	0.265782	0.315571	0.190981	0.239316	0.153058	0.377125	0.165509	-0.0773243	0.141934	-0.175337
TCGA-D8-A1JP-01A	0.362216	0.402678	0.419802	0.384344	0.282898	0.531436	0.280136	0.496101	0.454058	0.483023	0.38829	0.466754	0.412158	0.38468	0.453148	0.230121	0.546174	0.417138	0.360742	0.342715	0.244164	0.191311	0.304594	0.551618	0.413975	0.526232	0.485149	0.722537	0.479454	0.551252	0.180207	0.24758	0.38359	0.645277	0.395617	0.48462	0.437821	0.414784	0.359651	0.404629	0.301589	0.30179	0.308174	0.156127	0.388893	0.243163	-0.0466433	0.216909	-0.150981
TCGA-D8-A1JS-01A	0.268971	0.328958	0.465947	0.287038	0.198709	0.403869	0.187898	0.525958	0.32801	0.43088	0.357845	0.496764	0.473498	0.437945	0.488744	0.171355	0.528369	0.393344	0.277318	0.230906	0.204033	0.0722201	0.231862	0.573596	0.411321	0.540086	0.367613	0.6968	0.511877	0.267426	0.0621129	0.279066	0.456394	0.695902	0.413918	0.531314	0.407073	0.414661	0.262258	0.249386	0.319839	0.226108	0.201532	0.193362	0.405214	0.122987	-0.077883	0.0785144	-0.15987
TCGA-D8-A1JT-01A	0.380374	0.391414	0.449026	0.347795	0.189691	0.45009	0.267823	0.467606	0.444261	0.4466	0.293932	0.484889	0.478082	0.434917	0.504945	0.120225	0.610052	0.582774	0.439734	0.243472	0.201259	0.124745	0.276782	0.573573	0.417238	0.570269	0.45578	0.704366	0.424047	0.329631	0.159168	0.261157	0.418578	0.65622	0.417254	0.485875	0.393932	0.408014	0.342071	0.333812	0.33548	0.207784	0.270191	0.20201	0.406808	0.1747	-0.019889	0.152455	-0.147906
TCGA-D8-A1JU-01A	0.423759	0.432514	0.451872	0.327958	0.245694	0.576693	0.329487	0.435962	0.268274	0.500058	0.401687	0.546631	0.428644	0.384147	0.511285	0.264743	0.590208	0.453686	0.392068	0.359221	0.273761	0.163729	0.339022	0.535271	0.411775	0.50437	0.267311	0.666571	0.367475	0.597184	0.219937	0.294219	0.452455	0.648563	0.386308	0.51457	0.431991	0.406339	0.457538	0.46132	0.323609	0.328713	0.329689	0.205816	0.405553	0.262924	-0.134265	0.269437	-0.167108
TCGA-D8-A1X5-01A	0.361551	0.385197	0.500909	0.396018	0.214791	0.4906	0.250421	0.469213	0.408571	0.4695	0.355592	0.479952	0.414762	0.38609	0.513765	0.208907	0.575982	0.434581	0.36637	0.302947	0.192068	0.0870334	0.308051	0.547503	0.424431	0.56131	0.419434	0.698846	0.446407	0.494137	0.211921	0.266316	0.422492	0.633145	0.421996	0.535187	0.395704	0.40945	0.343433	0.424406	0.295934	0.274319	0.286071	0.188806	0.40861	0.22426	-0.0716908	0.186853	-0.149506
TCGA-D8-A1X6-01A	0.330313	0.336562	0.390246	0.356368	0.222579	0.423673	0.250544	0.51811	0.445013	0.436191	0.300551	0.483675	0.464888	0.434912	0.461695	0.153068	0.548908	0.516056	0.376997	0.255323	0.199254	0.107381	0.260427	0.559152	0.422662	0.543197	0.482413	0.731308	0.496075	0.349748	0.145507	0.276795	0.437196	0.689685	0.37947	0.497966	0.412572	0.413551	0.28397	0.309753	0.300994	0.221078	0.274462	0.191408	0.410526	0.217638	-0.0343307	0.130546	-0.154161
TCGA-D8-A1X7-01A	0.348296	0.375665	0.466549	0.39886	0.22052	0.552022	0.201605	0.464594	0.42116	0.476124	0.375796	0.484642	0.466091	0.438488	0.518207	0.192477	0.604311	0.361173	0.283902	0.299494	0.214165	0.138243	0.283418	0.55938	0.424446	0.570174	0.41625	0.702515	0.450838	0.488686	0.110529	0.256986	0.429909	0.625858	0.420291	0.509335	0.402659	0.3855	0.377248	0.451334	0.334149	0.304022	0.2642	0.214927	0.417941	0.176138	-0.0719009	0.190353	-0.150653
TCGA-D8-A1X8-01A	0.37806	0.382863	0.463193	0.396966	0.263537	0.522864	0.277081	0.46993	0.403235	0.494164	0.418791	0.494846	0.500665	0.453872	0.518828	0.205421	0.59128	0.442607	0.365418	0.31483	0.268649	0.154372	0.309366	0.560638	0.421919	0.543783	0.409989	0.701361	0.424261	0.472638	0.17288	0.274912	0.429011	0.649269	0.389966	0.499559	0.40906	0.399434	0.414172	0.431822	0.31928	0.300153	0.28211	0.198072	0.411875	0.235409	-0.0851638	0.21857	-0.138968
TCGA-D8-A1XA-01A	0.373012	0.381269	0.463753	0.393922	0.210948	0.489444	0.242525	0.471514	0.405064	0.473708	0.342524	0.49344	0.48457	0.424977	0.463769	0.193632	0.576626	0.488097	0.377649	0.308674	0.198864	0.114037	0.285704	0.556351	0.432956	0.523817	0.408867	0.674872	0.448971	0.45107	0.138433	0.257312	0.408104	0.631544	0.401527	0.517321	0.408381	0.40073	0.3459	0.360288	0.311913	0.264005	0.267122	0.192758	0.410267	0.17682	-0.108435	0.142637	-0.137575
TCGA-D8-A1XB-01A	0.359606	0.403899	0.439333	0.393802	0.255926	0.543364	0.222687	0.467891	0.391887	0.473647	0.414418	0.462298	0.486509	0.430241	0.470377	0.227755	0.567733	0.370628	0.300391	0.36117	0.25731	0.148928	0.257663	0.552741	0.416947	0.522696	0.394202	0.692132	0.476384	0.567813	0.13102	0.235194	0.387209	0.614562	0.397714	0.476776	0.430039	0.382846	0.408874	0.410264	0.292074	0.287622	0.264059	0.169476	0.380473	0.156807	-0.101433	0.180701	-0.151798
TCGA-D8-A1XD-01A	0.302549	0.387085	0.478232	0.427953	0.293927	0.558407	0.17437	0.483414	0.436816	0.436263	0.375749	0.430661	0.497231	0.455128	0.4736	0.213558	0.570668	0.247143	0.199741	0.356769	0.264841	0.260259	0.211334	0.58079	0.421029	0.536154	0.447244	0.708721	0.470111	0.544394	0.0756069	0.206565	0.34401	0.602769	0.393661	0.439721	0.389911	0.382287	0.403024	0.401986	0.27375	0.248379	0.23094	0.124472	0.335617	0.106591	-0.0504404	0.127212	-0.138443
TCGA-D8-A1XG-01A	0.327189	0.384861	0.398032	0.388738	0.265923	0.510529	0.190785	0.46846	0.382912	0.442309	0.401985	0.442492	0.483628	0.425261	0.483151	0.247507	0.583905	0.470094	0.336383	0.337558	0.222668	0.247371	0.277933	0.559203	0.412588	0.518834	0.375103	0.681412	0.443713	0.478273	0.10158	0.230394	0.362434	0.600789	0.404241	0.504778	0.407595	0.398834	0.375819	0.408713	0.303033	0.288693	0.264132	0.134297	0.359183	0.142299	-0.0653424	0.174646	-0.136595
TCGA-D8-A1XJ-01A	0.316646	0.412162	0.502363	0.425336	0.236573	0.477826	0.204702	0.50856	0.552872	0.436182	0.41924	0.483512	0.410483	0.414602	0.52594	0.191149	0.565485	0.426585	0.324671	0.306842	0.24769	0.123602	0.29062	0.581264	0.441474	0.607849	0.571535	0.750033	0.512402	0.483061	0.131683	0.263511	0.432974	0.6548	0.465171	0.541399	0.385009	0.439441	0.334479	0.409199	0.310605	0.277136	0.279519	0.1889	0.422638	0.164059	-0.00809135	0.190418	-0.193708
TCGA-D8-A1XK-01A	0.482777	0.3991	0.492751	0.462637	0.280912	0.52524	0.356568	0.522946	0.607734	0.464739	0.365043	0.429316	0.290302	0.352547	0.452048	0.157777	0.558447	0.506806	0.435257	0.281355	0.184126	0.110823	0.323394	0.616939	0.448492	0.646761	0.652361	0.779343	0.587403	0.436583	0.292108	0.221565	0.374379	0.623823	0.425456	0.535556	0.422676	0.463465	0.334917	0.384826	0.295292	0.2334	0.305898	0.11413	0.36223	0.319803	0.00949941	0.237136	-0.166952
TCGA-D8-A1XL-01A	0.391375	0.395134	0.436393	0.35557	0.200309	0.429432	0.318346	0.538527	0.483377	0.469883	0.31473	0.475741	0.415254	0.40324	0.411391	0.184114	0.490343	0.645406	0.517183	0.263339	0.223307	0.0219673	0.295807	0.581149	0.436867	0.580911	0.528414	0.756449	0.600889	0.393261	0.221489	0.25011	0.39687	0.670561	0.409497	0.507492	0.415097	0.447178	0.270255	0.322207	0.295224	0.23208	0.306577	0.147582	0.380278	0.341671	-0.0399464	0.159081	-0.129934
TCGA-D8-A1XM-01A	0.386108	0.38533	0.488914	0.418005	0.204778	0.541034	0.325777	0.462372	0.433305	0.498293	0.368529	0.522747	0.479117	0.444123	0.473534	0.222663	0.590944	0.546175	0.439931	0.355611	0.243574	0.148325	0.326684	0.557332	0.44959	0.547259	0.431159	0.69838	0.431165	0.533411	0.220897	0.284161	0.419649	0.630237	0.390736	0.500548	0.424229	0.397427	0.405546	0.4149	0.305318	0.321789	0.31216	0.171285	0.385135	0.286263	-0.0889198	0.242537	-0.14525
TCGA-D8-A1XO-01A	0.350348	0.38103	0.414962	0.388667	0.241061	0.531721	0.269174	0.4479	0.356953	0.479401	0.424406	0.475696	0.462257	0.428037	0.489551	0.216615	0.571672	0.443178	0.359906	0.324516	0.260862	0.124392	0.304127	0.540019	0.424189	0.521613	0.371389	0.683467	0.419685	0.517879	0.179144	0.253945	0.390442	0.62151	0.384929	0.48555	0.424857	0.368284	0.384219	0.386712	0.311414	0.287832	0.283374	0.173322	0.373417	0.22735	-0.0906494	0.222116	-0.142903
TCGA-D8-A1XQ-01A	0.455827	0.458201	0.509475	0.415164	0.263387	0.524352	0.364563	0.500302	0.48463	0.47979	0.362134	0.470076	0.313571	0.333286	0.469499	0.228897	0.549014	0.503192	0.456292	0.338107	0.195378	0.16912	0.34537	0.604454	0.423918	0.617266	0.496121	0.728704	0.521915	0.520243	0.257463	0.245768	0.400882	0.637271	0.445183	0.518992	0.429364	0.46335	0.338449	0.419004	0.319993	0.302332	0.309112	0.129021	0.373478	0.342843	-0.0328042	0.233718	-0.157875
TCGA-D8-A1XR-01A	0.315939	0.358062	0.456063	0.40114	0.2675	0.489538	0.194739	0.495147	0.437572	0.453588	0.400555	0.484161	0.455261	0.412708	0.49475	0.172664	0.585879	0.340747	0.279238	0.270894	0.17204	0.157861	0.243399	0.560043	0.427653	0.535629	0.457143	0.699857	0.455876	0.444673	0.106493	0.235612	0.408462	0.627606	0.394524	0.504802	0.408341	0.38534	0.325475	0.375787	0.310378	0.253762	0.251963	0.177666	0.382707	0.136612	-0.0595597	0.173673	-0.164239
TCGA-D8-A1XT-01A	0.42392	0.427584	0.474247	0.432089	0.277233	0.537098	0.338577	0.494363	0.474246	0.481025	0.397314	0.480438	0.278715	0.274391	0.477741	0.202418	0.589663	0.637159	0.49495	0.338534	0.237556	0.166896	0.334947	0.5876	0.431117	0.582478	0.480208	0.709956	0.438146	0.551024	0.255718	0.259259	0.38677	0.614305	0.429428	0.514814	0.404574	0.397368	0.383205	0.473548	0.302423	0.304385	0.303147	0.145101	0.355636	0.272439	-0.0466948	0.218704	-0.185651
TCGA-D8-A1XU-01A	0.339904	0.38301	0.43222	0.368408	0.237593	0.495393	0.237849	0.453536	0.353674	0.459473	0.405971	0.504694	0.480051	0.439681	0.499536	0.218547	0.596546	0.46538	0.372613	0.342024	0.219631	0.157294	0.302698	0.551423	0.42917	0.539784	0.352996	0.682915	0.393202	0.527889	0.149271	0.277524	0.429683	0.661032	0.412419	0.523548	0.435024	0.402798	0.370562	0.44692	0.306499	0.324131	0.287898	0.187165	0.415709	0.194136	-0.098292	0.207159	-0.124501
TCGA-D8-A1XV-01A	0.273702	0.345787	0.41254	0.354841	0.22205	0.445496	0.152455	0.49557	0.40482	0.419946	0.328847	0.472625	0.434498	0.398142	0.497518	0.124	0.601296	0.350421	0.256244	0.201636	0.155923	0.137289	0.242202	0.568894	0.408111	0.554086	0.425055	0.722171	0.474994	0.338485	0.0663843	0.24064	0.42107	0.657339	0.403017	0.503834	0.38289	0.409506	0.324038	0.346417	0.330506	0.230233	0.236433	0.190911	0.409293	0.121588	-0.0249577	0.121325	-0.170781
TCGA-D8-A1XW-01A	0.391594	0.404196	0.468018	0.399163	0.272237	0.543076	0.326669	0.446477	0.390033	0.48314	0.44158	0.4713	0.352846	0.318524	0.52077	0.252955	0.617931	0.486818	0.422222	0.351688	0.290725	0.252645	0.338745	0.558479	0.437365	0.54304	0.378101	0.68249	0.409991	0.471182	0.232117	0.250912	0.391865	0.627381	0.390759	0.516194	0.436882	0.414089	0.374861	0.463667	0.340457	0.30322	0.318353	0.142295	0.376532	0.309396	-0.0731401	0.258003	-0.1487
TCGA-D8-A1XZ-01A	0.337492	0.379995	0.441463	0.374198	0.198385	0.478718	0.254697	0.498924	0.482023	0.464019	0.334316	0.489764	0.379956	0.368178	0.477191	0.191334	0.565018	0.493659	0.394833	0.281051	0.195682	0.0924531	0.295709	0.580651	0.433705	0.583875	0.505948	0.763149	0.584178	0.485932	0.175447	0.257783	0.433261	0.652191	0.400684	0.496741	0.380555	0.419237	0.320651	0.419427	0.315024	0.246406	0.278652	0.167993	0.39901	0.241864	-0.041382	0.163933	-0.179656
TCGA-D8-A1Y2-01A	0.462509	0.438978	0.480692	0.354514	0.260279	0.507661	0.382516	0.507529	0.410226	0.510046	0.400824	0.503778	0.396265	0.400082	0.480945	0.229667	0.554166	0.546155	0.484407	0.322453	0.258547	0.0932018	0.386073	0.584329	0.431127	0.581284	0.437457	0.724365	0.517126	0.582159	0.313737	0.303698	0.424454	0.672892	0.414127	0.553668	0.439107	0.437651	0.35392	0.426418	0.310805	0.344105	0.347212	0.184245	0.397337	0.373522	-0.0813482	0.267562	-0.176909
TCGA-D8-A1Y3-01A	0.344335	0.316526	0.457402	0.347351	0.204923	0.365506	0.275179	0.559968	0.526835	0.440451	0.29507	0.494605	0.335051	0.343866	0.425327	0.167219	0.469972	0.572452	0.440951	0.252222	0.174571	0.0161368	0.295373	0.579267	0.428937	0.597143	0.573668	0.770117	0.659152	0.352578	0.181839	0.272121	0.419948	0.708477	0.397894	0.530749	0.395509	0.415331	0.215676	0.32095	0.27995	0.219714	0.265222	0.164908	0.403834	0.270491	-0.0274132	0.133429	-0.156624
TCGA-D8-A27E-01A	0.324634	0.349916	0.432943	0.333556	0.209031	0.491093	0.226607	0.456972	0.309651	0.441454	0.345018	0.496663	0.412287	0.376463	0.497701	0.163	0.580079	0.432427	0.334711	0.254267	0.147959	0.15033	0.272422	0.545719	0.413289	0.516171	0.309063	0.685432	0.456159	0.372633	0.143012	0.266152	0.427762	0.678692	0.386821	0.502084	0.389136	0.403975	0.344468	0.387975	0.353811	0.254889	0.2596	0.177562	0.404056	0.194395	-0.0865608	0.150431	-0.155036
TCGA-D8-A27F-01A	0.434991	0.447733	0.485038	0.485161	0.303106	0.56727	0.294796	0.475365	0.583081	0.441671	0.484547	0.44221	0.363131	0.378054	0.480744	0.247801	0.561344	0.375624	0.335688	0.353899	0.206164	0.194021	0.301063	0.591038	0.413722	0.591863	0.580603	0.739756	0.533313	0.546519	0.202907	0.218826	0.36016	0.590165	0.444479	0.49845	0.397454	0.435319	0.393178	0.395595	0.283277	0.285192	0.297232	0.115671	0.361134	0.207435	0.00792493	0.22106	-0.163265
TCGA-D8-A27G-01A	0.407577	0.411776	0.42647	0.399931	0.217297	0.541635	0.282206	0.465775	0.416382	0.491721	0.376718	0.505551	0.454585	0.441316	0.470032	0.342303	0.58735	0.442045	0.379738	0.348064	0.237947	0.133895	0.315912	0.556187	0.446785	0.549788	0.419461	0.707934	0.465493	0.529935	0.173393	0.268331	0.417505	0.651803	0.40733	0.523579	0.428547	0.411485	0.37954	0.45775	0.315889	0.309793	0.31371	0.190108	0.406591	0.25821	-0.0903887	0.2209	-0.141692
TCGA-D8-A27H-01A	0.38743	0.44656	0.447307	0.445143	0.284358	0.574967	0.253771	0.448178	0.465034	0.471667	0.434862	0.444575	0.361181	0.367816	0.479313	0.277288	0.563321	0.439744	0.362117	0.401605	0.209142	0.239829	0.30361	0.551468	0.432951	0.537338	0.445623	0.68493	0.428918	0.58904	0.151329	0.221245	0.340718	0.585822	0.449019	0.530375	0.436443	0.422888	0.433819	0.386658	0.305152	0.316041	0.289088	0.105408	0.336068	0.208558	-0.0514338	0.235848	-0.116366
TCGA-D8-A27I-01A	0.470393	0.435208	0.466263	0.363151	0.29402	0.560403	0.335695	0.458501	0.350035	0.512702	0.429372	0.552072	0.470887	0.428169	0.497884	0.266608	0.570868	0.444073	0.387697	0.38469	0.284756	0.193541	0.338219	0.54826	0.423349	0.525275	0.361294	0.688168	0.43711	0.559605	0.219698	0.315064	0.451165	0.637716	0.390731	0.540524	0.458762	0.416158	0.422357	0.486601	0.31893	0.341977	0.346419	0.202571	0.38974	0.276468	-0.120834	0.267165	-0.147829
TCGA-D8-A27K-01A	0.395768	0.370886	0.406436	0.39063	0.290517	0.555049	0.309109	0.440059	0.369083	0.495012	0.439996	0.476547	0.462333	0.412937	0.494293	0.19042	0.593404	0.434261	0.370418	0.344777	0.271616	0.16806	0.296905	0.54132	0.432044	0.501259	0.360399	0.678556	0.403107	0.511318	0.192955	0.257569	0.393145	0.600192	0.38456	0.472532	0.411055	0.37723	0.407606	0.355942	0.320051	0.293629	0.302819	0.152385	0.368068	0.258234	-0.0855044	0.219225	-0.159982
TCGA-D8-A27L-01A	0.414612	0.402925	0.441975	0.383822	0.264289	0.562003	0.309899	0.452529	0.35887	0.511401	0.436849	0.47666	0.500327	0.461481	0.497573	0.232901	0.570191	0.439457	0.379299	0.369196	0.29201	0.141266	0.324229	0.541111	0.438927	0.526797	0.365097	0.681026	0.401783	0.570354	0.197772	0.275691	0.421529	0.612562	0.385545	0.49982	0.460166	0.406979	0.406991	0.418353	0.30896	0.313525	0.317576	0.19622	0.379918	0.257265	-0.0696357	0.247146	-0.142467
TCGA-D8-A27M-01A	0.483224	0.466443	0.502351	0.446079	0.262426	0.56027	0.426773	0.444771	0.467471	0.528004	0.430824	0.479374	0.369184	0.366563	0.492756	0.229935	0.584699	0.626079	0.564537	0.383477	0.26017	0.20946	0.403369	0.563227	0.459743	0.593802	0.45935	0.701141	0.431483	0.595368	0.31482	0.277186	0.407576	0.602338	0.440804	0.531266	0.433146	0.434529	0.420712	0.421573	0.321899	0.345921	0.379001	0.159025	0.369549	0.420916	-0.0645103	0.299209	-0.132292
TCGA-D8-A27N-01A	0.411247	0.415148	0.508835	0.395487	0.252932	0.531597	0.295536	0.502102	0.453402	0.489618	0.426391	0.51967	0.405928	0.397497	0.49479	0.208094	0.563827	0.533449	0.43241	0.322173	0.23943	0.142743	0.339062	0.579496	0.438667	0.575796	0.456301	0.723487	0.510729	0.550578	0.202811	0.30271	0.433353	0.661453	0.415948	0.544762	0.437544	0.424099	0.344126	0.385935	0.299092	0.308647	0.319047	0.160018	0.396055	0.264544	-0.0567595	0.244381	-0.16782
TCGA-D8-A27P-01A	0.335817	0.393405	0.48702	0.375648	0.272669	0.52422	0.178062	0.455254	0.345854	0.464563	0.448812	0.49735	0.477037	0.420173	0.516977	0.222214	0.57818	0.336353	0.261928	0.345741	0.268161	0.149978	0.257565	0.53373	0.439214	0.53368	0.353978	0.675055	0.409301	0.496492	0.105715	0.273762	0.422995	0.638284	0.405607	0.488115	0.435218	0.382031	0.390617	0.382633	0.335217	0.292245	0.253105	0.209045	0.41047	0.141782	-0.0822004	0.189847	-0.143109
TCGA-D8-A27R-01A	0.336718	0.356603	0.436649	0.380861	0.232189	0.475699	0.254205	0.514012	0.481537	0.478029	0.351369	0.511865	0.44708	0.433576	0.437871	0.214457	0.550959	0.453858	0.373312	0.301116	0.212644	0.0958756	0.299867	0.594044	0.436043	0.57992	0.496935	0.743174	0.55288	0.455481	0.15433	0.269941	0.423745	0.663708	0.415894	0.526217	0.426572	0.435689	0.297301	0.362591	0.296987	0.27162	0.271729	0.159584	0.409161	0.244862	-0.0487207	0.165295	-0.132759
TCGA-D8-A27T-01A	0.433571	0.409668	0.433117	0.386116	0.261801	0.544892	0.320104	0.48666	0.415284	0.507416	0.40715	0.497486	0.483189	0.419909	0.468826	0.225158	0.56273	0.582167	0.466242	0.318695	0.244993	0.159435	0.338546	0.570345	0.423602	0.525972	0.418622	0.700919	0.463242	0.561113	0.222666	0.277196	0.401617	0.638124	0.394843	0.506618	0.412544	0.423707	0.413714	0.407938	0.307408	0.310611	0.322437	0.159366	0.385128	0.272476	-0.099507	0.23304	-0.148413
TCGA-D8-A27V-01A	0.359291	0.383624	0.402828	0.36624	0.280447	0.567051	0.219604	0.459355	0.374403	0.477431	0.436972	0.483277	0.510548	0.445619	0.513644	0.204597	0.607768	0.453951	0.36396	0.324222	0.285985	0.124176	0.269071	0.548469	0.422623	0.500282	0.372289	0.698131	0.460963	0.48815	0.134171	0.269494	0.427847	0.646668	0.387604	0.493828	0.428733	0.383321	0.424694	0.375432	0.316522	0.297862	0.297708	0.192156	0.38432	0.187502	-0.0867841	0.206039	-0.0997304
TCGA-D8-A27W-01A	0.305423	0.372581	0.4724	0.409695	0.246552	0.485498	0.229561	0.506378	0.494945	0.454062	0.388786	0.486969	0.462725	0.441137	0.484852	0.21116	0.578369	0.441198	0.353549	0.305116	0.213743	0.17395	0.281338	0.611551	0.42587	0.596904	0.511636	0.737932	0.567313	0.47042	0.121792	0.274098	0.415847	0.665702	0.406974	0.525419	0.41067	0.410321	0.350583	0.412674	0.314351	0.268663	0.289725	0.174648	0.407106	0.224493	-0.0426018	0.161207	-0.1529
TCGA-D8-A3Z5-01A	0.403227	0.392598	0.445267	0.329211	0.360265	0.49694	0.270883	0.482561	0.29757	0.462639	0.455996	0.526157	0.503022	0.449494	0.442305	0.275029	0.482191	0.379015	0.294387	0.34697	0.241924	0.123475	0.245212	0.532573	0.409144	0.458214	0.302047	0.64346	0.47316	0.424796	0.0961284	0.289025	0.434159	0.620971	0.366412	0.5139	0.464128	0.405106	0.343671	0.385741	0.302276	0.284199	0.265794	0.170627	0.37527	0.145691	-0.136877	0.16392	-0.0925849
TCGA-D8-A3Z6-01A	0.358658	0.385319	0.458706	0.33754	0.326347	0.460812	0.241627	0.483016	0.332597	0.45575	0.449831	0.485211	0.482681	0.447965	0.465497	0.232359	0.521463	0.459537	0.341237	0.323125	0.263129	0.188768	0.280264	0.535889	0.414716	0.51839	0.336945	0.663554	0.479744	0.511275	0.113757	0.286949	0.432104	0.645776	0.409062	0.522298	0.4512	0.399055	0.336654	0.448581	0.306766	0.312323	0.26611	0.154569	0.3755	0.143039	-0.119446	0.185452	-0.108804
TCGA-D8-A4Z1-01A	0.427605	0.415122	0.448661	0.350028	0.317007	0.551054	0.270576	0.464886	0.300095	0.483908	0.431617	0.516457	0.509416	0.469985	0.52059	0.282843	0.540995	0.403127	0.3305	0.37744	0.258113	0.171624	0.275562	0.546553	0.42729	0.489586	0.306371	0.662057	0.435579	0.509346	0.150303	0.302717	0.427341	0.622568	0.365357	0.514215	0.469468	0.407733	0.400943	0.392438	0.308727	0.313189	0.2975	0.185724	0.384831	0.211848	-0.122266	0.212549	-0.104467
TCGA-D8-A73U-01A	0.476886	0.408121	0.466451	0.335528	0.269102	0.511183	0.419216	0.462435	0.287872	0.53787	0.445097	0.462543	0.477701	0.430677	0.463823	0.235831	0.52687	0.613824	0.560697	0.337437	0.283993	0.133343	0.403929	0.538046	0.449895	0.521276	0.278505	0.642715	0.378926	0.520326	0.30276	0.27487	0.394225	0.601281	0.384016	0.558445	0.464566	0.42404	0.355676	0.4181	0.322176	0.347553	0.37461	0.154842	0.366504	0.443075	-0.140264	0.299869	-0.146844
TCGA-D8-A73W-01A	0.447034	0.421137	0.46596	0.370042	0.235444	0.533544	0.338132	0.47187	0.342823	0.487418	0.41036	0.485227	0.417845	0.386356	0.506044	0.236034	0.573775	0.647138	0.496582	0.327352	0.212328	0.164181	0.340638	0.57444	0.411866	0.537622	0.333696	0.664744	0.437974	0.522366	0.237689	0.255691	0.388595	0.614528	0.411084	0.55337	0.447679	0.410504	0.361439	0.445719	0.316835	0.323	0.316758	0.126658	0.36138	0.252433	-0.105992	0.255678	-0.148709
TCGA-D8-A73X-01A	0.336911	0.370692	0.439792	0.34555	0.241704	0.490589	0.221288	0.481791	0.340177	0.460071	0.405587	0.472963	0.498389	0.462898	0.455822	0.222458	0.539714	0.403359	0.30998	0.331904	0.23806	0.0719016	0.275698	0.528708	0.417141	0.502328	0.36158	0.678669	0.444482	0.508909	0.112292	0.251971	0.399077	0.63429	0.395144	0.497272	0.437802	0.372953	0.368204	0.379164	0.306265	0.293417	0.256601	0.173765	0.374723	0.173179	-0.0987545	0.179174	-0.127387
TCGA-E2-A105-01A	0.290755	0.342475	0.419084	0.380251	0.286677	0.511913	0.181751	0.525761	0.460763	0.433076	0.353756	0.447096	0.455248	0.451644	0.393084	0.167085	0.534944	0.354609	0.268632	0.268838	0.189749	0.162391	0.22312	0.566211	0.419091	0.515667	0.480368	0.735839	0.498665	0.364158	0.037544	0.235033	0.364208	0.638706	0.378996	0.465741	0.395045	0.406103	0.295463	0.345354	0.290662	0.223964	0.228238	0.127076	0.369147	0.120043	-0.0452986	0.107762	-0.154526
TCGA-E2-A106-01A	0.335688	0.380207	0.45461	0.344884	0.293608	0.515894	0.185828	0.494777	0.357435	0.439805	0.340592	0.464773	0.540068	0.481134	0.497014	0.218922	0.575751	0.369362	0.270006	0.297179	0.213428	0.155348	0.240918	0.565683	0.429788	0.534805	0.370265	0.678654	0.468019	0.398761	0.0785435	0.27107	0.400908	0.640624	0.422629	0.49855	0.424963	0.423068	0.336886	0.375917	0.30577	0.265261	0.25083	0.18713	0.385664	0.11844	-0.0709994	0.12182	-0.123965
TCGA-E2-A107-01A	0.281622	0.325154	0.447848	0.403467	0.290568	0.423592	0.192813	0.50929	0.490653	0.444478	0.37049	0.50176	0.424546	0.421871	0.439379	0.210313	0.522877	0.384038	0.29018	0.284571	0.238156	0.0476556	0.236465	0.529483	0.443176	0.52325	0.513393	0.705618	0.50363	0.336202	0.0708645	0.260331	0.424316	0.680428	0.389905	0.51939	0.416557	0.396133	0.285024	0.320639	0.305263	0.222126	0.22836	0.178442	0.401268	0.144466	-0.0476872	0.125728	-0.114009
TCGA-E2-A108-01A	0.535786	0.449249	0.477348	0.384761	0.292592	0.567622	0.457915	0.463576	0.398193	0.53426	0.448916	0.585913	0.418471	0.403444	0.501138	0.272276	0.561828	0.563596	0.529787	0.385443	0.288132	0.187547	0.415549	0.547031	0.446683	0.550355	0.412606	0.688083	0.431186	0.596013	0.333463	0.332344	0.45787	0.639672	0.400818	0.557371	0.464609	0.461062	0.413969	0.513142	0.315566	0.365471	0.408237	0.197293	0.401589	0.444691	-0.112684	0.338187	-0.147059
TCGA-E2-A109-01A	0.321408	0.36363	0.479871	0.423867	0.269996	0.494905	0.225903	0.505517	0.525895	0.444771	0.357858	0.464728	0.424011	0.402543	0.461815	0.20976	0.553753	0.512143	0.383915	0.298761	0.236666	0.19544	0.262355	0.580815	0.441978	0.565652	0.547894	0.736305	0.544111	0.469259	0.111282	0.245054	0.399478	0.638414	0.40529	0.524181	0.402157	0.415719	0.325834	0.410457	0.29596	0.257833	0.262375	0.132017	0.377555	0.194578	-0.0288626	0.145114	-0.154881
TCGA-E2-A10A-01A	0.380054	0.36571	0.446533	0.426727	0.233845	0.541016	0.233322	0.49766	0.46851	0.474001	0.362103	0.46037	0.483044	0.423093	0.492211	0.195967	0.575808	0.525583	0.384936	0.309047	0.215479	0.111885	0.294148	0.561049	0.43873	0.552027	0.493076	0.70911	0.443821	0.479131	0.160786	0.243566	0.384807	0.624438	0.397386	0.501529	0.407528	0.399732	0.369141	0.388283	0.302198	0.279898	0.269752	0.172706	0.3757	0.16773	-0.0402136	0.17763	-0.1765
TCGA-E2-A10C-01A	0.323304	0.348005	0.442808	0.337492	0.262865	0.440497	0.291388	0.497259	0.439067	0.462006	0.343876	0.47213	0.428967	0.415443	0.419709	0.215853	0.514533	0.511597	0.400014	0.268539	0.229946	0.108103	0.31579	0.537709	0.440851	0.550126	0.464195	0.701588	0.483391	0.405381	0.144203	0.273017	0.424532	0.66187	0.406061	0.50631	0.418287	0.40792	0.253089	0.371953	0.285426	0.264382	0.288168	0.158139	0.388318	0.277432	-0.0575674	0.191391	-0.15872
TCGA-E2-A10E-01A	0.400576	0.392889	0.450113	0.390335	0.223805	0.52129	0.284971	0.478752	0.407766	0.472548	0.423525	0.49983	0.46513	0.422711	0.496797	0.190754	0.579588	0.518251	0.404171	0.30497	0.210132	0.152379	0.30477	0.554633	0.438563	0.5412	0.417291	0.704281	0.452135	0.47138	0.178219	0.276307	0.43425	0.648877	0.402795	0.530077	0.41875	0.424146	0.378173	0.428635	0.320765	0.299201	0.289181	0.140956	0.386186	0.196639	-0.0975162	0.201701	-0.124937
TCGA-E2-A10F-01A	0.433177	0.404518	0.449822	0.396311	0.246452	0.51806	0.316256	0.478041	0.409477	0.510097	0.392638	0.493934	0.517054	0.464723	0.467363	0.244316	0.555002	0.545444	0.445589	0.340852	0.253674	0.145536	0.34272	0.549697	0.437681	0.533451	0.413896	0.699791	0.463395	0.578857	0.221939	0.266947	0.407685	0.625716	0.397332	0.522968	0.441218	0.414898	0.396901	0.442025	0.30826	0.328993	0.317344	0.169828	0.380974	0.279668	-0.0968807	0.248848	-0.157303
TCGA-E2-A14N-01A	0.442988	0.402769	0.504413	0.418782	0.259781	0.440447	0.320687	0.507222	0.583532	0.440344	0.380588	0.481644	0.304552	0.328614	0.449912	0.123302	0.535313	0.59105	0.474996	0.268378	0.187964	0.107959	0.307287	0.601522	0.439135	0.650342	0.612802	0.787404	0.62249	0.386518	0.231322	0.234032	0.395478	0.673592	0.436198	0.547577	0.386515	0.444179	0.323132	0.32271	0.287798	0.193275	0.304356	0.124734	0.368984	0.29544	-0.0100786	0.185056	-0.139188
TCGA-E2-A14O-01A	0.32268	0.380133	0.492686	0.339408	0.210551	0.408747	0.22969	0.519132	0.444568	0.454219	0.329769	0.502673	0.491098	0.469475	0.437921	0.190306	0.529964	0.399924	0.315687	0.259902	0.238903	0.0789021	0.269889	0.56656	0.428108	0.563387	0.483608	0.707826	0.536422	0.417744	0.113061	0.302858	0.450503	0.678233	0.446545	0.556804	0.423541	0.427839	0.276954	0.391856	0.306586	0.27564	0.249349	0.202327	0.426088	0.163446	-0.0347532	0.111139	-0.134722
TCGA-E2-A14P-01A	0.393225	0.366024	0.483213	0.439149	0.269411	0.478745	0.285472	0.520808	0.546378	0.455912	0.392685	0.520658	0.329269	0.372822	0.462901	0.19238	0.524194	0.389862	0.367895	0.307364	0.285609	0.148801	0.306463	0.57025	0.441862	0.586222	0.548926	0.734607	0.565358	0.391643	0.152172	0.278504	0.450393	0.658252	0.43029	0.533642	0.421197	0.425974	0.317805	0.34365	0.295076	0.224578	0.282186	0.161441	0.419663	0.239785	0.00366286	0.170359	-0.150625
TCGA-E2-A14Q-01A	0.394043	0.385234	0.460707	0.376602	0.232521	0.508416	0.236382	0.489419	0.397084	0.473003	0.37596	0.499892	0.518161	0.493551	0.491218	0.226273	0.543484	0.451915	0.346072	0.331837	0.234942	0.132849	0.275144	0.54196	0.432904	0.526679	0.411509	0.694032	0.427125	0.486045	0.124994	0.287153	0.412787	0.660713	0.403791	0.518304	0.444067	0.412027	0.369454	0.364202	0.316796	0.295744	0.282139	0.18967	0.408369	0.179736	-0.0467699	0.181397	-0.111961
TCGA-E2-A14R-01A	0.419267	0.411544	0.449602	0.407678	0.259994	0.435832	0.311934	0.522367	0.548325	0.455189	0.375235	0.460813	0.317897	0.354075	0.41714	0.179889	0.522596	0.557058	0.466473	0.270035	0.217949	0.14964	0.294387	0.594065	0.42527	0.605985	0.600744	0.757346	0.586158	0.367064	0.193738	0.253124	0.419068	0.66831	0.416982	0.550057	0.424112	0.442132	0.268795	0.334885	0.294797	0.219359	0.299485	0.121504	0.365924	0.32166	0.0161212	0.192194	-0.105662
TCGA-E2-A14T-01A	0.302268	0.366076	0.488769	0.382985	0.259881	0.482617	0.195956	0.491942	0.445466	0.456345	0.342581	0.509337	0.475233	0.399403	0.474474	0.21089	0.587822	0.334201	0.276483	0.299363	0.195899	0.150941	0.283464	0.560777	0.437764	0.563896	0.455565	0.712521	0.49517	0.413907	0.0941638	0.272565	0.428697	0.651558	0.408722	0.528292	0.406274	0.40268	0.305518	0.39196	0.311281	0.264005	0.250202	0.200392	0.409954	0.166822	-0.0360505	0.158625	-0.166167
[truncated: 255 more rows]
[truncated: 1 more columns]

## Sheet: S5
Table-S5: Estimating relative abundance of tumor microenvironment cells in 907 breast cancer patients by the Single-Sample Gene-Set Enrichment Analysis (ssGSEA)
[truncated: 908 more rows]

## Sheet: S6
Table-S6: Relative estimate scores in 907 breast cancer patients by the ESTIMATE algorithm
Sample ID	StromalScore	ImmuneScore	ESTIMATEScore	TumorPurity
TCGA-3C-AAAU-01A	-617.538	-502.489	-1120.03	0.904504
[truncated: 906 more rows]

## Sheet: S7
Table-S7: Relative fractions of of tumor microenvironment cells in 907 breast cancer patients by the CIBERSORT algorithm
[truncated: 908 more rows]

[truncated: 7 more sheets: S8, S9, S10, S11, S12, S13, S14]
